# Supplementary material for: Emotional intelligence leadership and career decision-making self-efficacy among college students in China: The mediating role of social support and proactive personality
Source: PLoS One. 2026 Feb 23;21(2):e0343432. doi: 10.1371/journal.pone.0343432 (PMC12928404; doi:10.1371/journal.pone.0343432)
Supplement: S2 File — This file includes the anonymized data collected from university students. (XLSX) [file pone.0343432.s002.xlsx]

## Sheet: SPSS问卷数据0812
number	Questionnaire Completion Time (seconds)	1gender	2age	3grade	4major	6Academic Standing	7	8	9	10	11parents	11Romantic partner	11Siblings	11others	12	12-Romantic partner	12-family	12-relatives	12-classmate	12-friend	12-Course Instructor	12-Class Supervisor	12-Student Activities Advisor	12-other organizations or individuals	13	13-romantic partner	13-family	13-Relatives	13-classmate	13-friends	13-Course Instructor	13-Class Supervisor	13-Student Activities Advisor	13-other organizations or individuals	14	15	16	17	18	19	20	21	22	23	24	25	26	27	28
624	689	2	21	3	2	2	3	1	3	1	3	1	2	3	2	0	1	0	0	0	0	0	0	0	2	0	0	0	0	1	0	0	0	0	2	2	4	3	3	5	3	2	2	2	3	5	5	5	5
8	575	2	21	3	4	1	3	3	3	2	3	3	3	3	2	1	1	0	1	1	0	1	0	1	2	1	1	0	1	1	0	1	0	1	2	3	2	2	4	5	5	5	5	5	5	3	2	5	4
314	717	2	18	1	10	4	4	3	4	4	4	1	3	3	1	0	0	0	0	0	0	0	0	0	1	0	0	0	0	0	0	0	0	0	4	4	4	5	5	5	5	5	5	5	5	5	4	5	5
677	874	1	21	1	5	1	4	3	4	1	4	4	4	4	2	1	1	1	0	1	1	0	1	0	2	1	0	1	0	1	0	0	1	1	4	4	4	5	5	3	3	5	5	5	5	3	3	5	5
153	558	2	19	1	12	1	3	3	4	2	4	3	4	3	2	0	1	0	1	1	0	0	0	0	2	0	0	0	1	1	0	0	0	0	4	3	2	3	3	2	3	3	3	2	2	3	2	3	3
503	558	2	21	3	2	3	2	3	2	3	4	4	1	3	2	1	1	0	1	1	1	0	0	0	2	1	1	1	1	1	0	0	0	0	2	3	2	3	1	3	2	3	4	2	2	5	5	4	4
257	884	2	19	1	4	2	2	3	3	3	4	1	4	1	2	0	1	1	1	1	1	1	1	1	2	0	1	1	1	1	1	1	1	1	4	4	4	5	5	5	4	5	5	3	5	4	5	4	3
935	738	1	21	2	8	3	2	3	2	2	3	1	2	2	2	0	1	0	0	0	0	0	0	0	1	0	0	0	0	0	0	0	0	0	2	2	3	2	1	3	2	2	4	1	1	4	5	5	4
448	515	2	19	1	12	3	3	3	4	2	4	1	1	1	2	0	1	0	0	1	0	0	0	0	2	0	1	0	1	1	0	0	0	0	2	3	4	3	1	4	1	2	3	1	4	2	3	3	4
698	698	2	20	2	7	1	2	3	4	2	4	4	4	3	2	1	1	0	1	1	1	1	0	0	2	1	1	0	1	1	0	1	0	0	4	4	4	5	4	3	3	4	5	3	4	4	5	5	5
461	517	1	18	1	12	4	2	3	4	4	4	1	4	4	2	0	1	0	1	1	0	0	0	0	2	0	1	0	1	1	0	0	0	0	2	3	2	2	2	2	1	2	5	2	4	5	5	4	3
757	516	2	19	2	13	2	3	3	4	3	4	1	1	4	2	0	1	0	0	1	0	0	0	0	2	0	1	0	0	1	0	0	0	0	2	3	2	2	2	4	3	4	4	1	2	3	4	3	3
72	644	2	19	1	4	2	2	3	4	3	4	1	2	1	2	0	1	1	1	1	1	1	0	0	2	0	1	1	1	1	1	1	1	0	3	3	3	3	2	3	2	2	5	1	4	4	3	2	3
555	300	1	21	3	12	2	4	3	4	3	3	1	3	3	2	0	1	0	0	0	0	0	0	0	2	0	1	0	1	1	0	1	0	0	3	3	4	3	4	5	5	4	5	5	4	5	4	5	5
989	300	1	19	2	8	2	2	3	3	2	4	4	3	3	2	1	1	0	0	1	0	0	0	0	2	1	1	0	0	1	0	0	0	0	2	3	4	2	2	5	4	2	3	1	3	2	3	4	4
454	499	1	21	3	2	1	2	3	3	2	4	1	4	2	2	0	1	0	0	0	0	0	0	0	2	0	1	1	0	1	0	0	0	0	2	3	3	4	3	5	3	2	5	3	5	4	4	4	4
318	418	2	21	3	5	2	2	3	4	2	4	1	2	3	2	0	1	1	1	1	1	0	0	0	2	0	1	1	1	1	0	0	0	0	2	4	2	2	1	1	1	3	3	1	2	4	3	3	2
446	657	2	19	1	10	2	2	3	4	4	4	1	4	4	2	0	1	1	1	1	0	0	0	0	2	0	1	0	1	1	0	0	0	0	2	2	2	3	2	1	1	2	4	1	3	4	4	4	4
925	437	2	22	3	2	5	3	3	4	3	3	1	3	3	2	0	1	1	1	1	0	0	0	0	2	0	0	0	0	1	0	0	0	0	4	3	1	2	1	2	1	1	4	5	3	3	5	5	5
735	346	2	20	2	10	1	2	3	2	2	4	4	3	3	2	1	1	0	0	0	0	0	0	0	2	1	1	0	0	0	0	0	0	0	2	3	3	3	2	3	3	2	5	1	3	2	3	4	5
657	864	1	19	1	4	2	3	3	2	2	4	1	3	3	2	0	1	0	0	0	0	0	0	0	2	0	1	1	1	1	0	0	0	0	2	3	2	5	1	5	3	3	3	2	3	4	4	5	5
457	559	2	21	3	2	4	3	4	2	2	4	4	4	2	2	1	1	0	0	0	0	0	0	0	2	1	1	0	0	1	0	0	0	0	2	2	2	3	3	2	1	2	3	1	2	5	4	4	4
947	612	1	19	2	5	2	2	3	2	2	3	1	2	1	2	0	1	0	1	0	0	1	0	0	1	0	0	0	0	0	0	0	0	0	1	2	2	2	1	2	1	2	2	3	2	1	1	3	3
887	344	2	21	3	2	4	3	3	2	2	3	1	3	1	2	0	1	0	0	1	0	0	0	0	2	0	0	0	0	1	0	0	0	0	2	3	1	2	1	1	1	2	3	1	1	2	3	3	3
190	502	2	19	1	12	5	2	4	4	4	4	1	4	4	2	0	1	1	1	1	1	1	1	0	2	0	1	1	1	1	1	1	1	0	2	3	2	5	3	5	1	1	2	1	2	2	3	2	2
344	620	2	19	1	10	2	2	3	2	2	4	1	4	2	2	0	1	0	0	0	0	0	0	0	2	0	1	0	0	0	0	0	0	0	2	3	3	3	2	2	2	1	5	1	5	2	3	4	4
248	393	2	21	3	7	1	3	3	3	2	4	1	3	3	2	0	1	0	1	1	0	0	0	0	2	0	1	0	1	1	0	0	0	0	2	3	3	2	2	2	2	3	5	2	3	3	4	3	3
594	668	1	19	1	4	4	3	4	3	3	4	3	3	3	2	0	1	0	0	1	0	0	0	0	2	1	1	0	1	1	0	0	0	0	2	2	2	2	2	2	2	2	2	2	2	4	4	4	5
931	492	1	21	3	8	1	3	3	4	3	4	1	2	2	2	0	1	0	1	0	0	0	0	0	2	0	1	0	0	0	0	0	0	0	1	2	2	2	2	2	5	2	3	1	3	2	3	2	4
570	547	2	20	1	12	1	2	3	3	2	4	1	4	4	2	0	1	0	1	1	0	1	1	0	2	0	1	0	1	1	1	1	1	0	2	3	4	3	2	4	2	2	5	3	3	5	5	4	3
913	492	1	20	2	8	4	2	3	2	2	4	1	3	3	2	0	0	0	0	0	0	0	0	1	2	0	1	0	0	0	0	0	0	1	2	2	3	3	2	5	2	2	5	2	2	2	3	3	4
106	933	2	19	1	7	3	3	3	3	2	4	1	2	3	2	0	1	0	1	1	0	1	0	0	2	0	1	0	1	1	0	0	0	0	2	2	2	3	3	4	3	3	4	1	2	3	4	3	3
473	598	2	21	3	2	3	3	3	4	4	4	1	3	3	1	0	0	0	0	0	0	0	0	0	2	0	1	0	1	1	0	1	0	0	2	2	2	2	1	2	1	3	3	4	3	3	2	2	3
233	410	1	19	1	12	4	2	3	2	2	4	1	4	4	2	0	1	0	0	0	0	0	0	0	1	0	0	0	0	0	0	0	0	0	2	1	2	2	2	2	1	2	2	2	2	4	5	4	4
663	748	2	23	1	5	2	2	4	4	3	3	4	3	3	2	1	1	0	0	0	0	0	0	0	2	1	1	0	0	1	0	0	0	0	2	2	3	2	2	4	3	1	3	2	2	5	4	5	5
129	380	2	19	1	2	1	2	3	3	2	4	1	4	3	2	0	1	0	0	0	0	0	0	0	2	0	1	1	0	1	0	0	0	0	2	4	4	2	1	2	2	2	2	1	1	2	3	2	4
435	638	2	20	3	2	2	3	3	4	1	3	1	3	3	2	0	1	0	1	1	0	0	0	0	2	0	1	0	1	1	0	0	0	0	2	3	2	3	1	2	1	2	4	3	1	5	4	5	5
917	300	1	23	3	13	1	2	3	2	2	4	4	4	4	2	0	1	0	0	0	0	0	0	0	2	0	1	0	0	1	0	0	0	0	2	2	3	4	3	3	3	3	3	3	3	3	4	3	3
961	361	1	20	1	8	1	4	3	4	4	4	1	4	3	2	0	1	0	0	0	0	0	0	0	2	0	1	0	0	0	0	0	0	0	1	2	4	4	4	5	4	3	5	2	5	5	4	4	5
157	635	2	19	1	3	1	4	3	4	3	4	1	4	3	2	0	1	1	1	1	1	1	0	1	2	1	1	1	1	1	1	1	0	0	4	3	4	3	2	3	1	4	2	1	2	2	3	4	3
496	733	2	19	1	12	3	3	3	4	2	4	1	1	3	2	0	1	0	0	0	0	0	0	0	2	0	1	0	1	1	0	0	0	0	2	2	2	2	2	2	2	2	2	1	2	2	3	4	3
544	631	2	21	3	2	1	1	3	2	2	4	1	2	1	2	0	1	0	0	0	0	0	0	0	2	0	1	0	0	0	0	0	0	0	2	3	3	5	1	1	2	2	2	1	2	5	4	4	3
313	579	2	20	1	10	1	2	3	3	3	4	1	3	3	2	0	1	0	1	1	0	0	0	0	2	0	1	0	1	1	0	1	1	0	2	3	4	2	3	4	3	2	4	1	4	2	3	4	4
130	546	2	18	1	2	3	4	3	3	2	4	1	4	3	2	0	1	0	0	1	0	0	0	0	2	0	1	0	0	1	0	0	0	0	2	3	4	2	1	2	2	2	2	2	2	2	3	4	4
295	334	2	19	1	5	1	3	3	2	2	4	1	4	4	2	0	1	1	1	1	1	1	1	0	2	0	1	1	1	1	1	1	1	0	2	3	2	5	5	5	2	3	5	2	3	3	4	3	5
962	470	1	19	1	8	1	4	3	4	4	4	1	4	3	2	0	1	0	0	0	0	0	0	0	2	0	1	0	1	1	0	0	0	0	2	2	4	3	4	4	2	3	5	1	4	4	3	4	4
791	517	1	19	1	10	3	3	3	3	2	4	1	3	3	2	0	1	0	0	0	0	0	0	0	2	0	1	0	0	1	0	0	0	0	2	2	4	3	2	3	1	3	5	1	2	2	3	4	4
548	790	1	18	1	10	2	3	3	3	1	4	1	4	3	2	0	1	0	0	1	0	0	0	0	2	0	1	0	0	1	0	0	0	0	2	3	2	2	1	2	2	2	2	2	1	4	5	5	3
256	662	2	19	1	12	3	3	3	4	3	4	3	4	3	2	0	1	0	1	1	0	0	0	0	2	1	1	1	1	1	1	1	1	0	2	3	2	3	4	4	1	5	4	1	5	3	3	4	5
738	300	1	19	1	7	1	3	3	2	2	4	1	4	3	2	0	1	1	0	0	0	0	0	0	2	0	1	0	0	1	0	0	0	0	3	4	2	2	1	3	1	1	2	1	1	4	4	5	5
904	658	2	19	1	8	1	2	4	2	1	4	1	1	1	2	0	1	0	0	1	0	0	0	0	2	0	1	0	1	1	0	0	0	0	3	2	2	2	1	3	2	2	5	1	1	1	2	2	3
964	531	2	19	1	8	2	1	3	2	2	4	1	4	2	2	0	1	0	0	0	0	0	0	0	2	0	1	0	0	0	0	0	0	0	2	2	2	2	1	3	2	2	5	1	3	3	2	3	5
1015	478	2	21	3	2	3	2	3	3	2	4	1	1	1	2	0	1	0	0	0	0	0	0	0	2	0	1	0	0	0	0	0	0	0	2	2	2	3	3	2	1	4	3	1	3	3	4	4	4
737	710	1	19	1	10	3	2	3	4	2	4	1	3	3	2	0	1	1	1	0	0	1	0	0	2	0	1	0	1	1	0	0	0	0	4	3	2	3	1	1	1	3	3	1	3	2	3	3	3
59	786	2	18	1	7	4	3	4	3	3	4	1	3	3	2	0	1	0	0	0	0	0	0	0	2	0	1	0	0	1	0	0	0	0	4	3	2	3	2	2	3	2	4	1	2	2	3	3	4
1027	768	2	21	3	2	1	2	3	4	3	3	1	4	2	2	0	1	0	0	0	0	0	0	0	2	0	1	0	0	1	0	0	0	0	2	3	2	3	1	2	1	3	3	2	2	2	4	4	5
234	449	2	23	3	5	3	2	3	4	3	4	1	4	1	2	0	1	0	0	0	0	0	0	0	2	0	1	0	0	0	0	0	0	0	2	4	4	4	3	4	2	2	4	3	3	3	4	3	4
945	544	2	19	1	8	2	2	2	3	2	4	4	1	1	2	1	1	0	0	0	0	0	0	0	2	1	1	0	1	1	0	0	0	0	2	2	2	2	1	3	3	3	5	2	2	2	2	2	5
706	660	2	20	2	8	5	4	3	4	4	4	1	4	4	2	0	1	0	1	1	0	0	0	0	2	0	1	1	1	1	0	1	0	0	4	4	2	3	3	3	3	2	4	3	4	3	4	4	5
688	776	2	19	1	4	4	4	3	4	3	4	1	4	4	2	0	1	0	0	0	0	0	0	0	2	0	1	0	1	1	0	0	0	0	3	3	2	3	1	3	1	5	1	1	5	5	5	3	4
71	514	2	19	1	4	3	3	3	4	4	4	1	4	3	2	0	1	0	1	1	0	0	0	0	2	0	1	0	1	1	0	0	0	0	4	3	2	4	2	2	2	3	4	1	2	2	3	4	5
871	567	1	19	2	10	1	2	3	4	3	4	4	4	4	2	1	1	1	1	1	1	0	1	0	2	1	1	1	1	1	1	1	1	0	2	4	4	5	2	5	3	2	5	1	5	3	2	4	5
993	401	2	21	3	2	1	2	3	2	2	2	1	3	3	2	0	1	1	1	1	0	0	0	0	2	0	1	1	1	1	0	0	0	0	2	2	4	3	3	5	5	5	5	5	2	3	4	4	5
423	385	1	21	3	2	3	1	3	2	1	4	1	3	1	2	0	0	1	0	0	0	0	1	0	1	0	0	0	0	0	0	0	0	0	1	2	2	2	1	2	1	2	3	2	3	5	5	4	4
884	746	1	21	3	2	4	3	3	4	3	4	1	4	3	2	0	1	0	1	0	1	1	0	0	2	0	1	0	1	0	0	0	0	0	3	2	4	3	1	3	2	2	3	1	3	3	4	4	4
560	844	2	20	3	2	2	2	3	3	3	4	1	1	3	2	0	1	0	1	1	0	0	0	0	2	0	1	1	1	1	0	0	0	0	3	3	2	2	2	2	2	2	3	1	2	4	5	5	5
775	587	2	21	4	2	2	3	3	4	3	4	4	3	3	2	0	1	0	0	0	0	0	0	0	2	1	1	0	1	1	0	1	0	0	2	4	3	3	3	5	3	4	3	5	5	4	3	3	4
232	781	2	20	2	12	1	3	3	4	1	4	1	4	4	2	0	1	0	0	0	0	0	0	0	2	0	1	0	1	1	0	0	0	0	4	4	2	3	1	1	1	2	3	5	2	4	3	3	4
888	665	2	23	3	2	2	2	4	2	2	4	3	3	4	2	0	1	1	0	0	0	1	0	0	1	0	0	0	0	0	0	0	0	0	3	3	2	3	1	1	1	3	3	2	1	3	2	3	4
908	484	1	19	1	8	1	3	3	4	2	4	1	3	4	2	0	1	1	0	0	1	0	0	1	2	0	1	0	1	1	0	0	0	1	4	3	4	2	3	3	2	2	5	1	3	2	2	4	5
302	665	1	21	1	10	3	2	1	2	2	4	1	3	2	2	0	1	0	0	0	0	0	0	0	2	0	1	0	0	1	0	0	0	0	2	2	2	2	1	1	1	3	1	1	2	2	3	3	2
339	877	2	19	1	7	4	2	3	2	2	4	4	3	3	2	0	1	0	1	1	0	1	0	0	2	0	1	0	1	1	0	1	0	0	4	3	3	4	2	1	1	3	2	5	1	2	3	3	4
718	594	2	20	2	10	2	2	4	2	3	4	4	2	3	2	1	1	0	1	1	0	1	0	0	2	1	1	0	1	1	0	1	0	0	2	2	4	3	3	3	3	2	4	1	3	5	4	5	4
52	882	1	19	1	7	1	3	4	4	3	4	1	4	3	2	0	1	0	1	1	0	0	0	0	2	0	1	0	1	1	0	0	0	0	2	2	2	3	2	2	2	2	2	1	2	4	3	4	3
338	300	1	19	1	10	2	4	3	2	3	4	1	1	3	2	0	1	0	1	1	0	0	0	0	2	0	1	0	1	1	0	0	0	0	2	3	3	3	1	2	2	1	5	2	3	4	3	4	4
474	748	2	20	3	2	2	2	4	4	2	3	3	3	3	2	0	1	0	0	0	0	0	0	0	2	0	1	0	1	1	0	0	0	0	2	2	2	4	4	4	4	4	4	4	4	2	2	3	3
859	616	1	21	4	6	2	3	3	2	1	4	4	1	3	1	0	0	0	0	0	0	0	0	0	2	1	1	0	1	0	0	0	0	0	1	2	1	1	1	2	1	2	1	1	1	3	2	3	4
420	546	2	21	3	4	2	4	3	4	3	4	1	4	4	2	0	1	1	0	1	0	0	0	0	2	0	1	1	1	1	1	1	1	0	2	3	4	4	4	4	4	5	5	3	5	2	4	4	4
444	617	2	21	3	2	4	2	3	2	3	4	1	4	1	1	0	0	0	0	0	0	0	0	0	2	0	1	0	0	1	0	0	0	0	2	1	1	3	3	3	3	2	3	3	2	3	3	3	3
611	300	2	20	2	2	3	2	3	2	1	4	1	3	1	2	0	1	0	0	1	0	0	0	0	2	0	1	0	0	1	1	1	0	0	4	4	1	2	2	3	2	2	2	1	2	5	5	5	5
920	560	1	20	2	3	3	3	3	4	3	3	1	4	2	2	0	1	1	1	1	0	0	0	0	2	0	1	1	1	1	0	0	0	0	2	3	3	2	2	3	3	2	4	2	3	3	4	3	3
69	664	2	19	1	5	3	3	3	2	2	4	1	1	3	2	0	1	0	1	1	0	1	0	0	2	0	1	0	1	1	0	0	0	0	2	2	2	3	1	2	1	3	3	1	2	2	2	4	4
509	866	2	21	3	2	5	4	3	4	3	3	4	3	3	2	0	1	0	1	1	0	0	0	0	2	1	1	1	1	1	0	0	0	0	4	4	3	2	3	5	4	2	5	5	4	3	3	3	2
456	507	2	20	3	2	3	2	4	2	1	4	3	3	3	2	0	1	0	0	0	0	0	0	0	2	1	1	0	0	1	0	0	0	0	2	3	2	3	3	2	2	2	3	2	1	3	4	4	5
321	454	2	19	1	4	1	4	4	4	4	4	1	4	3	2	1	1	1	1	1	1	1	0	0	2	1	1	1	1	1	1	1	0	0	2	4	3	4	2	5	1	2	4	1	3	4	3	4	4
866	510	1	21	4	2	3	3	3	1	2	4	3	3	2	2	0	1	0	1	1	0	0	0	0	2	0	1	0	1	1	0	0	0	0	3	2	1	1	1	2	1	2	3	1	2	3	2	4	4
343	765	2	20	1	12	3	2	3	3	3	4	1	4	3	2	0	1	0	0	1	0	0	0	0	2	0	1	0	0	1	0	0	0	0	2	2	2	2	1	4	2	2	4	1	3	3	4	4	4
227	659	2	18	1	12	1	2	3	4	3	4	1	4	3	2	0	1	0	1	1	1	0	0	0	2	0	1	0	1	1	1	0	0	0	3	3	2	2	1	2	2	4	4	1	3	4	3	4	5
930	505	2	19	1	8	3	4	3	4	2	4	1	1	4	2	0	1	1	1	1	0	0	0	0	2	1	1	1	1	1	0	0	0	0	2	2	3	2	1	3	2	1	4	1	1	3	2	5	5
463	692	1	21	3	2	3	2	3	2	2	4	4	1	3	2	1	1	0	1	0	0	0	0	0	2	1	1	0	1	0	0	0	0	0	2	3	1	4	1	2	1	2	3	2	2	2	2	2	3
160	617	2	19	1	12	4	3	3	4	2	3	1	1	1	2	0	1	0	1	1	0	0	0	0	2	0	0	0	1	1	0	0	0	0	2	2	2	2	1	3	1	1	1	1	2	2	3	2	3
166	774	2	19	1	12	1	4	3	4	4	4	4	4	4	2	1	1	1	1	1	1	1	1	1	2	1	1	1	1	1	1	1	1	0	3	4	3	3	3	5	2	3	5	5	4	4	3	5	4
181	474	2	18	1	12	3	4	4	3	2	3	2	4	4	2	0	1	0	0	1	0	0	0	0	2	0	1	0	1	1	0	0	0	0	3	2	2	3	2	2	2	4	4	2	3	2	3	3	1
254	541	1	21	3	7	4	2	3	3	1	2	1	4	4	2	0	1	0	0	0	0	1	1	0	2	0	1	0	0	0	0	1	1	0	2	3	2	3	1	5	2	3	1	4	2	2	4	5	3
892	529	2	21	2	13	1	2	3	3	3	4	4	4	3	2	1	1	0	1	1	0	0	0	0	2	1	1	0	1	0	0	0	0	0	2	4	4	5	2	5	2	2	4	1	1	3	4	4	3
179	337	2	18	1	12	1	4	3	4	2	4	1	4	3	2	0	1	1	1	0	0	0	0	0	2	0	1	1	1	0	0	0	0	0	2	4	2	5	1	3	2	2	2	4	1	1	2	3	4
752	653	1	20	2	7	2	3	3	4	3	4	1	3	3	2	0	1	0	1	1	1	0	0	0	2	0	1	0	1	1	0	0	0	0	2	4	4	3	2	5	4	5	5	3	4	3	4	4	5
783	647	2	21	3	5	5	2	3	3	2	4	3	3	3	2	0	1	0	0	0	0	0	0	0	2	1	1	0	0	1	0	0	0	0	2	3	2	3	1	1	1	3	3	1	2	3	2	2	3
441	601	2	21	3	2	2	3	3	4	4	4	3	4	4	2	0	1	1	0	1	0	0	0	1	2	1	1	0	0	1	0	0	0	0	2	2	2	3	1	1	1	2	5	4	2	3	4	5	3
534	558	2	19	1	10	1	3	3	4	3	4	3	2	2	2	0	1	0	0	0	0	0	0	0	2	1	1	0	1	1	0	0	0	0	2	2	3	2	2	2	2	2	3	1	2	5	4	5	4
817	345	1	19	1	10	4	2	1	4	3	4	1	3	3	2	0	1	0	1	1	0	0	0	0	1	0	0	0	0	0	0	0	0	0	1	2	2	3	2	4	2	3	2	1	1	2	3	3	4
944	524	1	21	2	5	1	2	3	1	1	4	1	4	1	2	0	1	1	1	1	1	1	0	0	2	0	1	0	1	1	1	1	0	0	2	4	1	2	1	1	1	1	1	1	2	4	4	5	5
182	538	2	18	1	12	3	3	3	2	2	4	1	3	1	2	0	1	0	0	0	0	0	0	1	2	0	1	0	0	1	0	1	0	0	2	2	2	2	2	2	2	3	2	2	2	3	2	3	3
91	456	1	18	1	5	3	4	3	3	1	4	3	2	3	2	0	1	0	0	1	0	0	0	0	2	0	1	1	1	1	1	0	0	0	2	3	2	2	2	2	1	1	2	1	1	1	2	4	5
477	571	2	21	3	2	2	2	3	4	2	4	1	1	1	2	0	1	0	0	1	0	0	0	0	2	0	1	0	1	1	0	0	0	0	3	3	2	3	2	2	2	2	4	2	2	3	3	3	3
905	673	1	23	3	2	4	2	3	2	2	4	1	3	3	2	0	1	0	0	0	0	0	0	0	2	0	1	0	1	0	0	0	0	0	3	2	2	2	1	1	1	2	4	1	2	3	4	3	2
860	940	2	18	1	10	2	2	3	3	3	4	1	3	1	2	0	1	0	0	0	0	0	0	0	2	0	1	1	1	1	0	0	0	0	2	2	4	2	3	3	2	2	5	1	3	3	4	3	4
427	631	2	22	3	2	1	3	3	4	2	3	1	4	3	2	0	1	0	1	1	0	0	0	0	2	0	0	0	0	1	0	0	0	0	2	3	2	3	1	3	1	2	3	2	1	2	2	4	3
981	646	2	21	3	2	2	4	3	2	3	4	1	1	3	2	0	1	0	0	1	0	0	0	0	2	0	1	1	1	1	1	1	0	0	4	2	4	4	5	2	2	5	5	1	3	4	5	5	5
1016	587	2	21	3	2	4	2	3	4	2	4	4	4	4	2	1	1	1	1	0	0	0	0	0	2	1	1	1	1	1	0	0	0	0	3	2	2	2	2	2	1	2	3	3	2	3	4	4	4
562	300	2	18	1	12	1	4	4	4	4	4	1	4	3	2	0	1	0	0	0	0	0	0	0	2	0	1	0	1	1	0	0	0	0	3	2	4	2	1	1	2	3	5	3	2	3	4	4	3
485	595	2	22	3	2	2	4	3	2	2	4	3	3	2	1	0	0	0	0	0	0	0	0	0	1	0	0	0	0	0	0	0	0	0	3	2	2	2	2	2	2	2	2	2	2	3	3	3	4
326	611	1	19	1	10	5	2	4	4	3	4	4	4	4	2	0	1	1	1	1	1	1	0	0	2	0	1	1	1	1	1	1	0	0	4	4	4	2	1	2	1	2	5	1	2	3	4	4	4
114	1043	2	19	1	4	4	3	3	2	1	4	1	1	3	2	0	1	0	0	1	0	0	0	0	2	0	1	0	0	1	0	0	0	0	2	3	3	2	1	4	2	2	2	1	3	3	2	4	4
304	565	1	20	1	10	4	2	3	2	2	4	1	3	2	2	0	1	1	1	1	1	1	0	0	2	0	1	1	1	1	1	1	0	0	2	3	2	1	1	2	1	4	2	1	2	3	4	3	3
741	654	1	19	1	10	3	3	3	4	3	4	1	4	3	2	0	1	0	1	1	0	1	0	0	2	0	1	1	1	1	0	1	0	0	2	2	2	2	1	1	1	2	4	1	2	4	5	2	3
995	594	2	22	3	2	4	4	3	2	1	4	4	4	4	2	1	1	1	1	1	0	0	0	0	2	1	1	1	1	1	0	0	0	0	2	4	2	2	2	2	2	2	1	1	2	3	4	3	5
88	390	2	19	1	7	4	3	4	4	3	4	2	3	2	2	0	1	0	1	1	0	0	0	0	2	0	0	0	0	1	0	0	0	0	2	2	3	3	1	1	1	2	4	1	2	2	4	4	4
671	806	2	19	1	12	2	3	3	4	2	3	1	1	3	2	0	1	0	1	0	0	0	0	0	2	0	1	0	1	1	0	0	0	0	2	3	2	2	1	2	1	2	3	1	2	5	4	3	4
246	735	2	19	1	5	2	3	3	3	3	4	1	1	3	2	0	1	0	1	1	0	0	0	0	2	0	1	0	1	1	0	0	0	0	2	3	2	4	3	3	2	3	3	2	3	3	4	3	3
875	742	1	21	2	8	5	2	1	1	1	3	2	1	2	2	0	0	0	0	1	0	0	0	0	1	0	0	0	0	0	0	0	0	0	1	1	2	2	3	2	4	2	3	5	2	4	5	2	5
397	436	2	19	1	12	3	3	3	4	4	4	1	1	1	2	0	1	1	0	0	0	0	0	0	2	0	1	1	1	1	0	0	0	0	1	2	2	2	1	3	2	2	5	1	2	2	2	4	5
492	853	2	21	3	2	1	4	3	4	4	3	1	4	4	2	0	1	1	1	1	1	1	0	0	2	0	1	1	1	1	1	1	0	0	2	3	2	2	2	3	1	4	4	4	2	3	5	5	4
323	348	1	19	1	10	5	2	3	1	1	3	1	1	1	1	0	0	0	0	0	0	0	0	0	1	0	0	0	0	0	0	0	0	0	2	2	1	2	1	1	1	3	1	1	1	1	2	1	2
100	706	2	20	1	4	2	2	3	4	4	4	1	4	4	2	0	1	1	1	0	0	0	0	0	2	0	1	1	1	0	0	0	0	0	2	3	4	2	2	2	2	3	5	2	3	3	2	3	5
839	994	2	19	1	2	4	3	3	4	4	4	1	4	4	2	0	1	0	0	1	0	0	0	0	2	0	1	0	0	1	0	0	0	0	2	3	2	1	1	5	1	3	3	1	2	3	2	5	5
315	422	2	19	1	12	3	2	3	4	1	4	4	2	2	2	0	1	0	0	1	0	0	0	0	2	1	1	0	0	1	0	1	0	0	2	2	1	2	1	2	1	2	1	1	2	3	2	3	3
118	498	2	18	1	2	2	3	3	4	4	4	4	4	4	2	0	1	0	0	0	0	0	0	0	2	0	1	0	1	1	0	0	0	0	2	3	2	2	1	2	2	1	2	1	2	3	2	3	4
609	618	2	19	1	12	1	4	3	4	2	4	1	4	4	2	0	1	1	1	0	0	0	0	0	2	0	1	0	1	1	0	0	0	0	4	3	3	3	2	2	2	2	5	1	2	5	5	5	5
997	509	1	19	1	8	4	3	3	4	3	4	1	1	1	2	0	1	0	1	1	0	0	0	1	2	0	1	1	1	1	0	0	0	1	2	4	4	2	1	4	4	1	4	1	3	3	4	5	4
134	321	2	20	1	2	2	2	3	4	4	4	1	4	3	2	0	1	1	1	1	1	0	0	0	2	0	1	1	1	1	1	0	0	0	2	2	3	3	3	3	3	2	2	2	3	3	4	3	2
63	612	2	19	1	5	4	2	3	2	2	3	1	3	3	2	0	1	0	0	1	0	0	0	0	2	0	1	0	0	1	0	0	0	0	2	2	2	2	1	2	1	2	3	1	2	1	1	1	3
972	409	1	23	4	7	2	4	2	4	4	3	1	1	1	2	0	1	0	0	0	0	0	0	0	2	0	1	0	1	0	0	0	0	0	2	2	3	5	1	3	3	5	5	5	5	3	3	3	5
980	685	2	21	3	2	3	2	3	2	3	3	1	3	3	2	0	1	0	0	1	0	0	0	0	2	0	1	0	0	1	0	1	0	0	1	2	1	2	2	2	1	2	2	5	2	3	4	5	3
220	435	2	19	1	12	5	2	4	4	3	4	3	3	3	2	1	1	0	0	0	0	0	0	0	2	1	1	1	1	1	0	0	0	0	2	3	2	2	1	1	1	2	1	2	3	4	4	4	3
410	879	1	21	3	5	3	4	3	1	3	4	1	1	3	2	0	1	0	1	1	0	0	0	0	2	0	1	0	1	1	0	0	0	0	2	3	4	2	1	5	5	4	3	1	2	2	2	4	3
604	459	2	19	1	10	2	3	4	2	1	4	2	4	3	2	0	1	0	0	1	0	0	0	0	1	0	0	0	0	0	0	0	0	0	2	3	2	2	1	3	2	2	4	1	3	3	2	4	4
531	542	1	18	1	7	4	2	3	2	2	4	1	4	3	2	0	1	1	1	0	0	0	0	0	2	0	1	1	0	1	0	0	0	0	1	2	2	2	1	3	1	2	3	1	3	2	3	4	3
798	746	1	20	1	10	4	4	3	2	3	4	1	3	3	2	0	1	0	0	0	0	0	0	0	2	0	1	0	0	1	0	0	0	0	2	2	4	3	1	2	1	2	3	2	2	3	2	3	3
216	378	1	22	4	10	3	4	3	4	4	4	3	4	3	2	0	1	0	0	1	0	0	0	0	2	0	1	0	1	1	0	0	0	0	4	4	3	3	1	2	1	5	3	3	4	3	4	4	5
894	641	2	21	3	2	1	4	3	4	4	4	1	4	4	2	0	1	1	0	1	0	0	0	0	2	0	1	1	1	1	1	0	0	0	4	4	2	3	2	2	1	3	3	2	3	3	4	4	3
219	835	2	19	1	12	2	4	3	3	3	4	1	4	3	2	1	1	0	1	1	0	0	0	0	2	1	1	0	1	1	0	0	0	0	4	4	4	5	3	5	5	3	5	1	4	3	4	4	4
950	311	2	19	2	8	1	3	3	4	3	4	1	1	1	2	0	1	1	0	1	0	0	0	0	2	0	1	0	0	1	0	0	0	0	2	3	4	3	3	3	3	2	5	1	3	4	3	4	4
990	633	1	19	1	8	3	4	3	3	3	4	1	4	4	2	0	1	1	0	0	0	0	0	0	2	0	1	1	0	0	0	0	0	0	2	4	4	5	2	5	3	2	3	1	3	1	2	3	5
47	647	1	20	1	8	4	3	3	4	4	4	1	4	4	2	0	1	1	1	1	1	1	0	0	2	0	1	1	1	1	1	1	0	0	4	3	2	5	1	1	1	4	2	2	1	4	3	3	2
900	741	2	20	1	8	1	2	3	2	2	4	1	4	4	2	0	1	1	0	1	0	1	1	0	2	0	1	1	1	1	0	1	0	0	2	4	4	2	2	3	2	1	5	1	1	2	4	3	5
340	377	1	19	1	2	3	4	3	4	3	4	1	1	3	2	0	1	0	0	0	0	0	0	0	2	0	1	0	1	1	0	0	0	0	2	3	3	3	2	2	2	3	3	2	4	3	4	4	4
453	362	1	20	1	12	3	3	3	4	3	4	4	4	4	2	1	1	0	0	1	1	1	0	0	2	1	1	1	1	1	1	1	0	0	2	2	3	2	2	3	2	2	3	5	5	3	3	4	5
992	694	2	20	1	8	3	2	3	3	3	4	1	4	4	2	0	1	0	0	1	0	0	0	0	2	0	1	0	0	1	0	0	0	0	2	4	3	2	1	4	4	3	4	3	2	4	4	3	4
858	653	2	18	1	10	2	3	3	4	3	4	4	4	4	2	0	1	0	0	1	0	0	0	0	2	0	1	0	0	1	0	0	0	0	2	3	4	1	2	2	3	2	5	1	2	4	5	4	5
84	645	1	19	1	7	3	3	3	4	2	4	4	4	3	2	0	1	1	1	1	0	1	0	1	2	1	1	1	1	1	1	1	0	0	4	3	3	2	2	2	1	4	3	1	2	2	3	3	2
890	662	1	21	3	2	3	1	3	2	2	4	1	1	3	2	0	1	0	1	1	1	1	0	0	2	0	1	0	0	0	0	0	0	0	1	2	2	2	1	2	2	2	2	3	2	4	5	5	5
825	478	2	21	4	12	1	3	3	3	3	3	1	3	3	2	0	1	0	1	1	0	0	0	0	2	0	1	0	1	1	0	0	0	0	4	3	2	2	1	3	1	2	2	3	3	2	3	3	4
966	642	2	21	3	2	5	2	3	4	4	4	1	1	4	2	0	1	1	1	0	0	0	0	0	2	0	1	1	1	1	0	1	0	0	2	3	2	5	1	5	1	3	5	4	2	2	1	2	2
231	653	1	18	1	12	3	3	2	1	2	2	1	2	3	2	0	0	0	1	1	0	1	1	0	2	0	0	0	1	1	1	1	1	0	2	3	2	2	1	2	1	1	2	5	2	3	2	2	3
974	471	2	20	2	5	2	3	3	2	2	4	4	4	3	2	0	1	0	0	1	0	0	0	0	2	0	1	0	0	1	0	0	0	0	2	4	2	3	1	2	2	4	4	3	2	3	4	4	3
439	936	2	20	3	2	4	2	3	3	1	3	1	2	1	2	0	1	0	0	0	0	0	0	0	2	0	0	0	1	1	0	0	0	0	2	3	1	2	1	1	1	1	2	1	1	3	2	4	5
870	685	2	23	5	10	4	1	3	4	3	4	1	4	1	2	0	1	0	0	0	0	0	0	0	2	0	1	0	1	0	0	1	0	0	3	4	2	3	2	4	1	5	5	1	4	2	1	4	5
522	386	2	22	3	2	2	2	3	2	1	2	1	1	1	2	0	0	0	1	1	1	0	0	0	2	0	0	0	0	1	0	0	0	0	2	2	2	3	1	1	1	2	4	4	1	3	4	3	3
161	718	1	19	1	12	5	3	4	4	3	4	1	4	4	2	0	1	0	0	1	0	0	0	0	2	0	1	0	0	1	0	0	0	0	2	1	1	2	1	1	1	1	1	1	1	2	1	3	4
903	425	2	19	1	8	4	3	3	4	4	4	1	4	4	2	0	1	1	0	0	0	0	0	0	2	0	1	1	0	0	0	0	0	0	2	4	4	2	3	5	2	2	5	1	3	5	4	5	5
493	742	2	19	1	12	4	3	3	4	3	4	1	4	4	1	0	0	0	0	0	0	0	0	0	1	0	0	0	0	0	0	0	0	0	2	2	1	2	2	1	1	2	3	1	3	3	3	3	3
218	809	2	19	1	12	2	2	3	4	2	4	1	4	4	2	0	1	0	1	1	0	0	0	0	2	0	1	0	1	1	0	0	0	0	2	3	2	2	1	1	1	2	2	1	3	4	3	4	4
666	452	2	20	3	2	3	2	3	4	2	4	1	4	3	2	0	1	0	0	1	0	0	0	0	2	0	1	1	1	1	0	1	0	0	3	3	2	3	2	3	3	2	3	1	2	5	5	4	4
396	773	2	23	3	2	3	2	3	4	3	3	1	3	3	1	0	0	0	0	0	0	0	0	0	2	0	1	0	1	1	0	0	0	0	2	3	2	2	1	1	1	2	2	1	2	1	1	1	4
120	674	2	19	1	2	3	2	3	4	3	4	1	4	1	2	0	1	0	0	1	0	0	0	0	1	0	0	0	0	0	0	0	0	0	2	2	4	3	2	3	2	2	3	2	2	3	4	2	5
468	748	2	18	1	12	3	2	1	4	4	4	4	4	4	2	0	1	1	1	1	0	0	0	0	2	0	1	1	1	1	0	0	0	0	2	3	2	2	2	3	2	3	3	3	2	2	3	5	3
865	941	2	19	1	7	4	2	4	4	3	4	1	4	4	2	0	1	0	0	0	0	1	0	0	1	0	0	0	0	0	0	0	0	0	4	4	2	3	3	3	3	2	2	2	3	3	4	4	3
61	556	1	18	1	8	3	3	4	2	2	4	1	4	4	2	0	1	0	1	1	0	0	0	0	2	0	1	0	1	1	0	0	0	0	2	3	2	3	2	3	3	2	2	1	2	3	4	2	2
226	464	2	22	1	5	4	3	3	4	2	3	3	2	3	2	0	1	0	0	1	0	0	0	0	2	1	0	0	0	1	0	1	0	0	2	2	1	3	1	2	1	2	2	3	3	3	2	3	4
572	440	2	19	1	2	4	1	3	4	2	4	1	3	3	2	0	0	0	0	0	0	0	0	1	2	0	1	0	1	1	0	0	0	0	3	3	2	2	1	2	1	1	1	1	1	5	5	3	5
39	453	1	18	1	7	3	3	3	2	2	4	1	4	4	2	0	1	1	1	1	1	1	0	0	2	0	1	0	1	1	0	0	0	0	4	4	2	2	1	1	1	5	1	1	2	1	2	3	4
466	586	1	23	3	2	4	3	3	4	4	4	1	4	3	2	0	1	0	0	0	0	0	0	0	2	0	1	0	1	1	0	0	0	0	2	4	1	5	1	1	1	3	3	1	3	2	2	2	3
782	661	2	22	4	2	1	3	3	4	3	4	3	4	4	2	0	1	0	1	1	1	1	0	0	2	0	1	0	0	1	0	0	0	0	4	3	2	2	1	2	1	3	3	3	3	3	2	3	3
938	650	2	21	2	5	5	2	3	3	2	3	1	1	3	1	0	0	0	0	0	0	0	0	0	1	0	0	0	0	0	0	0	0	0	2	3	2	1	1	1	1	1	3	1	3	1	2	2	2
275	749	2	20	3	5	2	2	4	3	1	3	1	1	1	2	0	1	0	0	0	0	0	0	0	2	0	0	0	0	1	0	0	0	0	3	2	1	1	1	1	1	3	2	2	2	2	3	4	4
502	602	2	22	3	2	5	3	3	4	3	4	1	4	4	2	0	1	0	0	0	1	1	0	0	2	1	1	1	1	1	1	1	1	0	3	3	2	3	3	2	1	2	3	5	3	4	4	4	5
236	862	2	19	1	7	3	2	3	2	2	4	3	4	3	2	0	1	0	0	1	0	0	0	0	2	0	1	0	1	1	0	0	0	0	2	2	2	3	2	3	2	1	3	1	2	2	3	4	3
613	552	2	19	1	3	3	2	3	4	3	4	1	4	4	2	0	1	1	0	1	0	0	0	0	2	0	1	1	1	1	0	0	0	0	2	2	2	2	2	2	1	2	2	1	2	5	4	5	5
37	1090	1	19	1	8	4	4	3	4	3	4	1	1	3	1	0	0	0	0	0	0	0	0	0	2	0	1	0	1	1	0	0	0	0	2	2	2	3	2	2	1	2	3	3	2	2	1	3	4
685	713	2	19	1	12	2	2	3	4	2	4	1	1	1	1	0	0	0	0	0	0	0	0	0	2	1	1	0	0	0	0	0	0	0	2	2	2	1	1	1	1	1	5	1	2	5	4	4	5
693	446	1	21	3	7	1	3	3	4	2	4	1	2	3	1	0	0	0	0	0	0	0	0	0	2	0	1	0	0	1	0	0	0	0	2	2	4	5	3	5	4	3	5	1	2	4	3	3	4
955	407	2	19	1	8	2	3	3	3	3	4	1	2	3	2	0	1	0	0	0	0	0	0	0	2	0	1	0	1	1	0	0	0	0	2	2	3	2	1	2	1	2	4	1	2	2	3	2	5
958	687	2	22	3	8	2	2	3	2	3	1	4	4	4	2	0	1	0	0	0	0	0	0	1	1	0	0	0	0	0	0	0	0	0	2	2	1	2	1	2	2	2	5	5	2	3	1	3	4
180	560	2	20	2	4	2	3	3	4	3	3	4	3	3	2	1	1	0	0	1	0	0	0	0	2	1	1	0	1	1	0	0	0	0	2	4	4	3	2	2	3	3	5	4	2	2	2	3	4
986	729	2	20	3	2	2	3	3	3	3	4	1	3	2	2	0	1	0	0	1	0	0	0	0	2	0	1	0	0	1	0	0	0	0	2	3	2	3	2	3	1	2	4	2	2	2	3	3	4
1010	685	1	23	3	2	3	3	3	4	3	4	3	1	4	1	0	0	0	0	0	0	0	0	0	2	1	1	0	1	1	1	1	0	0	2	4	2	2	1	3	2	3	3	3	4	4	4	4	4
597	587	2	20	1	10	3	3	3	4	3	3	1	2	3	2	0	1	1	1	1	0	0	0	0	1	0	0	0	0	0	0	0	0	0	2	3	3	2	1	2	1	2	2	1	2	3	4	2	2
830	448	2	23	4	12	2	2	3	2	2	3	1	3	3	2	0	1	0	0	1	0	0	0	0	2	0	1	0	0	1	0	0	0	0	3	2	4	3	1	2	2	2	4	3	4	3	2	3	4
885	327	2	20	3	2	2	4	3	4	2	4	4	4	4	2	1	1	1	1	1	1	1	0	0	2	1	1	1	1	1	1	1	0	0	4	4	4	2	3	3	2	3	5	2	2	4	3	4	4
768	520	1	22	4	2	1	4	3	4	4	4	4	4	4	2	0	1	0	0	0	0	0	0	0	2	0	1	1	1	1	1	1	1	0	3	3	3	4	2	2	2	4	5	2	5	4	5	5	5
222	754	2	19	1	12	5	2	3	4	3	3	1	2	3	2	0	1	0	0	0	0	0	0	0	2	0	1	0	0	0	0	0	0	0	2	3	1	2	1	1	1	1	1	1	5	2	1	3	3
781	639	2	21	3	5	1	2	3	3	2	4	1	1	4	2	0	1	0	0	0	0	0	0	0	2	0	1	0	0	1	0	0	0	0	2	2	3	3	1	2	1	2	5	1	5	4	3	4	4
854	376	2	22	4	4	1	2	4	4	2	3	3	3	3	2	0	1	0	1	1	0	0	0	0	2	1	1	0	1	1	0	0	0	0	2	3	2	2	2	2	2	3	3	4	3	3	4	4	3
987	631	1	23	3	2	3	4	3	4	3	4	1	3	2	2	0	1	0	0	0	0	0	0	0	2	0	1	0	1	0	0	1	0	0	2	4	4	2	3	5	5	2	5	5	5	5	4	5	5
424	669	2	20	3	2	2	3	3	3	3	4	4	4	4	2	0	1	1	1	1	0	0	0	0	2	0	1	1	1	1	0	0	0	0	2	2	2	3	3	3	2	4	4	1	3	2	2	2	3
459	441	2	19	1	12	3	4	3	4	2	4	1	4	3	2	0	1	1	0	0	0	0	0	0	2	0	1	1	1	1	1	1	0	0	2	3	2	3	2	4	1	3	2	2	2	4	5	4	3
734	628	2	20	2	7	1	2	3	4	4	4	1	3	3	2	0	1	0	0	0	0	0	0	0	2	0	1	0	1	1	0	0	0	0	2	2	2	3	2	3	2	2	5	1	3	5	4	5	5
74	610	2	19	1	4	2	3	4	4	2	4	1	3	4	2	0	1	1	1	1	0	0	0	0	2	0	1	1	1	1	0	0	0	0	2	3	4	5	3	5	4	4	5	1	4	3	4	4	5
116	394	2	19	1	2	2	3	3	4	3	4	4	4	4	2	0	1	0	1	1	0	0	0	0	2	0	1	1	1	1	0	1	0	0	4	3	3	5	1	5	4	3	3	1	3	5	4	5	5
125	664	2	19	1	2	5	4	3	3	3	3	1	3	3	2	0	1	1	1	1	0	0	0	0	2	0	1	0	1	1	0	0	0	0	3	2	4	2	1	3	2	2	1	1	2	4	3	3	4
606	701	1	20	2	12	5	4	4	2	2	4	1	4	4	2	0	1	1	0	1	0	0	0	0	2	0	1	1	0	1	0	0	0	0	2	2	1	2	1	3	1	2	2	2	2	4	4	5	4
704	795	2	19	2	10	2	3	3	4	3	4	1	4	3	2	0	1	0	1	1	0	1	1	0	2	0	1	0	1	1	0	1	1	0	2	4	4	3	3	4	4	4	4	4	4	3	5	5	3
1022	790	2	20	3	2	4	3	3	4	3	4	4	1	3	2	0	1	0	0	0	0	0	0	0	2	1	1	0	1	1	0	0	0	0	2	3	2	4	1	2	1	2	3	3	4	3	4	4	4
250	352	2	19	1	5	1	3	3	4	3	3	1	1	4	2	0	1	0	0	1	0	0	0	0	2	0	1	0	1	1	0	0	0	0	3	3	4	5	2	2	2	5	5	1	2	4	3	4	3
414	431	2	20	3	2	5	2	4	2	1	4	1	3	3	2	0	1	0	0	0	0	0	0	0	2	0	1	0	0	0	0	0	0	0	3	2	1	3	1	2	1	2	3	1	4	3	4	5	4
730	693	1	20	2	6	5	4	3	4	3	4	1	1	3	2	0	1	0	1	1	0	0	0	0	2	0	1	0	1	1	0	0	0	0	4	3	2	2	1	1	1	3	3	1	3	2	3	2	1
841	692	1	23	4	12	4	2	3	2	2	3	3	2	3	2	0	1	1	1	1	0	0	0	0	2	0	0	0	1	1	0	0	0	0	2	2	3	2	2	3	2	3	5	2	2	4	3	3	3
842	693	2	22	4	12	2	2	4	4	3	4	1	4	4	2	0	1	0	0	0	0	0	0	0	2	0	1	0	1	1	0	0	0	0	3	2	4	3	1	2	1	2	4	1	2	2	3	3	3
170	1293	2	18	1	7	1	2	3	4	4	4	1	4	4	2	0	1	1	1	1	1	1	0	0	2	0	1	1	1	1	0	0	0	0	2	3	2	3	3	3	3	3	3	2	3	3	4	3	4
255	703	2	20	3	7	2	3	3	3	2	4	4	4	4	2	1	1	1	1	1	1	1	1	1	2	1	1	1	1	1	1	1	1	1	3	3	2	3	4	4	4	3	4	4	3	4	3	4	4
57	804	2	19	1	5	1	3	3	4	4	4	1	4	3	2	0	1	1	1	1	0	0	0	0	2	0	1	1	1	1	0	0	0	0	2	3	4	5	5	5	5	5	5	4	5	5	4	5	5
670	772	2	22	3	5	2	3	4	3	3	4	1	4	3	2	0	1	0	1	1	0	0	0	0	2	0	1	1	1	1	0	0	0	0	2	3	1	2	1	1	1	1	1	2	1	5	5	4	2
394	717	2	21	3	2	2	3	3	4	2	4	1	4	3	2	0	1	1	0	1	1	1	1	0	2	0	1	0	1	0	1	1	1	0	4	4	4	3	2	2	2	2	5	5	5	3	3	4	5
902	543	2	20	2	8	3	3	3	4	3	4	4	4	4	2	1	1	0	1	1	1	0	0	0	2	1	1	0	1	1	1	0	0	0	4	4	4	3	3	3	2	2	5	2	3	2	3	4	5
1014	737	2	21	3	2	2	3	3	3	3	4	1	3	3	2	0	1	0	0	0	0	0	0	0	2	0	1	0	1	1	0	0	0	0	4	4	3	2	2	4	5	2	2	2	2	2	3	3	2
953	461	1	21	3	8	5	3	3	1	1	3	1	1	1	1	0	0	0	0	0	0	0	0	0	1	0	0	0	0	0	0	0	0	0	1	1	2	2	1	3	3	3	4	5	5	4	5	5	3
117	557	2	18	1	2	1	4	4	4	4	4	1	4	4	2	0	1	1	1	0	0	0	0	0	2	0	1	1	1	1	0	0	0	0	3	4	4	5	4	5	4	5	4	5	4	5	4	3	4
387	513	2	21	3	2	1	2	3	3	3	4	1	4	3	2	0	1	0	0	0	0	0	0	0	2	0	1	0	0	0	0	0	0	0	2	2	2	3	3	3	2	3	3	3	3	3	3	3	3
392	615	2	22	3	2	3	3	4	4	1	4	1	4	4	2	0	1	0	1	1	0	0	0	0	2	0	1	1	0	1	0	0	0	0	2	3	2	3	3	3	1	2	3	3	3	3	3	4	4
678	1017	1	19	1	7	3	3	3	3	3	4	1	1	1	2	0	1	0	0	0	0	0	0	0	2	0	0	0	0	1	0	0	0	0	2	2	4	5	1	5	2	5	5	5	5	4	5	4	5
319	300	1	20	1	10	3	3	3	3	3	3	1	3	1	1	0	0	0	0	0	0	0	0	0	1	0	0	0	0	0	0	0	0	0	4	2	1	1	1	1	1	1	2	1	1	2	1	3	4
1024	724	1	21	3	2	4	4	3	4	2	4	1	4	1	2	0	1	0	1	1	0	0	0	0	2	0	1	1	1	1	0	0	0	0	3	3	2	2	2	2	2	1	3	1	2	3	4	5	4
187	310	2	19	1	3	4	2	2	4	2	4	4	4	3	2	0	1	0	0	1	0	0	0	0	2	1	1	0	0	1	0	0	0	0	2	3	2	5	2	3	1	4	4	1	3	4	3	4	4
553	515	2	18	1	10	3	3	3	4	4	4	1	4	4	2	0	1	1	0	1	0	0	0	0	2	0	1	0	1	1	0	0	0	0	4	3	4	3	1	3	2	4	5	5	5	5	5	5	4
115	796	1	19	1	7	1	3	3	3	2	4	1	4	3	2	0	1	1	0	1	0	0	0	0	2	0	1	0	0	1	0	0	0	0	2	3	3	2	2	2	2	1	5	1	3	4	4	3	2
635	612	2	21	3	2	2	2	3	4	2	4	1	4	3	2	0	1	0	0	0	0	0	0	0	2	0	1	0	0	1	0	0	0	0	2	2	2	5	2	3	2	3	4	1	3	4	5	3	4
926	406	1	19	1	8	1	4	4	4	4	4	1	1	1	2	0	1	1	0	0	0	0	0	0	2	0	1	1	1	1	0	0	0	0	1	1	3	5	2	5	2	5	5	1	5	4	3	2	5
879	471	2	21	3	7	3	3	3	2	2	4	1	4	3	2	0	1	0	1	1	1	1	0	0	2	0	1	0	1	1	0	0	0	0	3	2	3	4	1	2	2	2	5	2	2	2	3	4	5
328	722	2	19	1	5	5	3	4	4	2	3	1	1	3	2	0	1	0	0	0	0	0	0	0	2	0	0	0	1	1	0	0	0	0	3	3	2	2	1	2	1	2	3	1	2	2	3	3	2
391	469	2	21	3	2	1	3	3	4	2	4	1	3	3	2	0	1	1	1	1	1	1	1	0	2	0	1	1	1	1	1	1	0	0	3	4	2	3	2	3	1	3	3	2	3	3	3	4	4
79	639	2	22	3	5	1	2	4	4	2	3	1	3	3	2	0	1	0	0	0	0	0	0	0	2	0	0	0	0	1	0	0	0	0	2	3	2	1	1	1	1	1	1	1	2	2	1	4	4
172	608	2	20	2	2	1	3	3	2	2	4	1	3	4	2	0	1	0	1	1	0	0	0	0	2	0	1	0	0	1	0	0	0	0	4	4	4	3	3	5	3	5	5	1	5	3	4	3	5
104	483	1	20	3	4	2	4	4	4	4	4	4	4	4	2	0	1	0	1	1	0	0	0	0	1	0	0	0	0	0	0	0	0	0	3	4	4	3	3	3	3	3	3	3	3	3	4	2	3
230	986	2	19	2	12	2	2	3	4	2	4	4	4	4	2	0	1	0	0	0	0	0	0	0	2	1	0	0	1	1	0	0	0	0	2	3	3	3	2	2	2	2	5	5	2	4	3	4	4
628	714	2	19	1	3	1	4	3	2	2	4	4	4	4	2	1	1	1	1	1	1	1	1	0	2	1	1	1	1	1	1	1	0	0	4	4	1	2	2	2	2	2	5	5	5	5	5	4	3
880	300	2	21	4	2	1	3	4	2	1	3	3	3	3	2	0	1	0	0	0	0	0	0	0	2	0	1	0	0	1	1	0	0	0	4	3	1	2	1	1	1	3	5	3	2	4	3	4	5
907	634	2	21	2	8	2	3	4	4	3	4	1	1	4	2	0	1	0	0	0	0	0	0	0	2	0	1	0	1	0	0	1	0	0	2	3	3	3	1	3	2	2	3	1	3	3	3	3	4
330	481	2	20	2	2	3	3	3	4	3	4	1	3	3	2	0	1	0	0	1	0	0	0	0	2	0	1	0	1	1	0	1	0	0	2	3	2	3	3	5	2	2	5	3	3	3	4	4	5
356	753	1	20	1	12	4	3	3	3	3	4	3	4	3	2	0	1	0	0	1	0	0	0	0	2	0	1	0	0	1	0	0	0	0	1	2	2	1	1	2	1	3	2	2	2	2	3	2	3
200	457	2	18	1	12	1	3	3	4	2	4	1	4	3	2	0	1	1	0	1	0	0	0	0	2	0	1	0	1	1	0	0	0	0	2	2	2	3	3	3	2	4	3	3	2	4	3	2	4
813	579	2	21	4	12	2	3	3	4	2	4	1	1	3	2	0	1	0	1	1	1	1	0	0	2	0	1	1	1	1	1	1	0	0	2	3	2	2	1	2	1	2	5	1	1	4	3	4	4
595	691	2	19	1	10	2	2	3	1	1	4	4	4	4	2	1	1	1	0	0	0	0	0	0	2	1	1	1	1	0	0	0	0	0	2	2	2	3	3	3	3	3	3	3	3	4	4	4	4
393	756	2	21	3	2	3	3	3	4	3	3	1	4	2	2	0	1	0	1	1	0	0	0	0	2	0	1	0	1	1	0	0	0	0	2	3	2	3	2	2	2	2	2	2	5	3	3	3	3
901	384	2	19	1	8	1	4	4	4	3	4	4	4	4	2	0	1	0	0	0	0	0	0	0	2	1	1	1	1	1	1	1	0	0	4	4	4	2	2	3	3	3	5	1	2	4	3	3	3
523	540	2	19	1	3	1	2	3	4	4	2	1	1	4	2	0	1	1	1	1	1	0	0	0	2	0	1	1	1	1	1	0	0	0	2	3	1	2	1	1	1	2	2	5	5	3	4	5	5
703	515	1	20	2	4	4	3	3	4	2	4	1	1	4	2	0	1	0	0	0	0	0	0	0	2	0	1	0	1	1	0	0	0	0	2	3	2	3	1	1	1	2	2	2	2	5	5	5	5
996	482	1	20	3	8	1	3	3	2	3	3	1	1	1	2	0	1	0	0	1	0	0	0	0	2	0	1	0	1	1	0	0	0	0	2	2	4	2	3	3	3	4	4	4	2	4	3	4	4
128	918	2	18	1	2	2	3	3	2	2	4	4	4	4	2	0	1	1	0	1	0	0	0	0	2	0	1	1	0	1	0	0	0	0	2	3	3	3	2	4	3	2	2	2	2	3	4	3	4
111	673	2	18	1	2	1	3	3	4	3	4	1	3	3	2	0	1	0	0	1	0	0	0	0	2	0	1	0	0	1	0	0	0	0	2	3	4	3	2	2	2	1	5	1	3	2	3	3	4
68	373	2	19	1	4	3	2	4	2	2	4	1	1	1	2	0	1	0	0	0	0	0	0	0	2	0	1	0	0	0	0	0	0	0	2	3	2	2	1	1	1	2	2	2	2	2	1	3	4
337	765	2	19	2	12	4	2	3	4	3	4	4	4	4	2	0	1	0	0	1	0	1	0	0	2	0	1	0	0	1	0	1	0	0	2	2	2	2	2	2	2	2	4	2	4	3	4	3	5
736	982	2	20	2	10	2	2	4	4	4	4	1	3	3	2	0	1	1	0	1	0	0	0	0	2	0	1	1	0	1	1	1	0	0	4	4	3	2	2	3	2	3	3	2	3	3	4	3	3
155	786	2	19	1	12	1	3	4	4	2	3	1	2	4	2	0	1	1	0	1	0	0	0	0	2	0	1	1	1	1	1	0	0	0	2	4	2	2	3	3	2	2	3	1	2	3	4	4	4
331	327	1	18	1	2	1	3	3	2	3	4	3	4	3	1	0	0	0	0	0	0	0	0	0	2	1	1	1	1	1	0	0	0	1	3	2	4	2	1	2	2	2	4	1	1	4	5	4	3
780	513	2	22	4	2	3	3	3	3	2	4	1	1	3	2	0	1	0	0	1	0	1	0	0	2	0	1	0	0	1	0	0	0	0	2	3	3	2	2	5	5	3	3	2	2	2	3	4	4
956	828	1	21	2	5	1	3	4	2	1	4	4	2	3	2	1	1	0	0	0	0	0	0	0	2	1	1	0	0	1	0	0	0	0	2	2	2	2	2	3	2	1	2	2	3	2	4	4	3
51	473	2	19	1	5	2	2	4	4	4	4	1	4	1	2	0	1	0	0	0	0	0	0	0	2	0	1	0	1	1	0	0	0	0	2	4	4	3	3	3	3	5	5	5	5	3	4	3	3
1026	680	2	21	3	2	2	3	3	3	2	4	1	3	2	2	0	1	0	0	0	0	0	0	0	2	0	1	0	1	0	0	0	0	0	2	3	3	3	2	4	3	3	5	4	3	3	3	4	3
113	739	2	18	1	5	4	4	3	2	2	4	4	4	4	2	0	1	0	0	1	0	0	0	0	2	0	1	0	1	1	0	0	0	0	2	3	3	3	3	3	3	4	4	3	3	4	3	4	4
949	433	2	22	3	8	2	3	4	3	2	4	4	4	3	2	1	1	1	1	1	1	1	0	0	2	1	1	1	1	1	1	1	0	0	2	4	4	2	2	3	3	3	5	2	4	4	3	4	5
378	589	2	21	3	2	3	3	3	2	1	4	1	3	3	1	0	0	0	0	0	0	0	0	0	2	0	0	0	1	1	0	0	0	0	2	3	2	4	3	4	2	2	5	1	2	3	3	3	4
469	300	2	18	1	10	3	2	3	2	2	3	1	1	3	2	0	1	1	0	0	0	0	0	0	2	0	0	0	1	1	0	0	0	0	3	2	1	2	1	2	1	3	5	1	1	2	3	4	3
952	416	2	20	2	5	1	3	3	4	3	3	1	2	1	2	0	1	0	1	1	0	1	1	0	2	0	0	0	1	1	0	0	0	0	2	3	4	2	2	5	2	2	4	1	4	2	2	4	3
973	555	2	20	3	7	1	3	4	3	3	4	1	4	4	2	0	1	0	1	1	0	0	0	0	2	0	1	0	1	1	0	0	0	0	2	4	3	5	4	5	4	4	4	1	4	4	5	4	5
308	375	2	18	1	10	2	3	3	2	2	4	1	3	3	2	0	1	0	0	0	0	0	0	0	2	0	1	1	1	1	1	0	0	0	4	4	4	3	2	2	2	2	4	1	2	2	4	3	4
430	894	2	18	1	10	3	2	3	4	2	4	1	4	3	2	0	1	0	1	1	0	1	0	0	2	0	1	0	1	1	0	1	0	1	2	3	2	2	2	2	2	2	5	1	2	2	3	2	1
557	343	1	20	1	12	5	3	3	2	3	4	1	4	4	2	0	1	0	0	0	0	0	0	0	2	0	1	0	0	0	0	0	0	0	4	3	1	2	1	2	1	2	2	1	2	4	5	5	5
445	521	1	19	1	10	4	3	2	3	3	4	1	4	1	2	0	1	0	1	1	0	0	0	0	2	0	1	0	0	1	0	0	0	0	2	2	3	4	3	5	3	4	5	2	5	2	3	5	3
680	624	2	19	1	12	5	3	3	4	4	4	1	4	4	2	0	1	0	0	0	0	0	0	0	2	0	1	0	0	1	0	0	0	0	2	1	4	2	4	4	4	4	4	4	4	4	4	5	5
882	859	1	22	3	2	3	3	1	1	1	4	4	4	3	2	1	1	0	0	1	0	0	0	0	2	1	1	0	0	1	0	0	0	0	2	2	2	2	1	2	2	2	5	3	2	3	2	2	5
215	342	2	19	1	12	1	3	4	4	4	4	1	4	3	2	0	1	1	0	1	0	0	0	0	2	0	1	1	0	1	0	0	0	0	2	3	2	2	1	1	1	2	2	2	2	2	3	3	4
265	809	2	20	1	12	2	3	3	4	2	3	1	3	3	2	0	1	1	1	1	0	0	0	0	2	0	1	0	0	1	0	0	0	0	4	3	1	1	1	1	1	2	2	3	3	4	5	3	2
588	602	2	19	1	12	3	3	3	4	3	3	1	2	3	2	0	1	1	1	1	0	0	0	0	2	0	1	1	1	1	0	0	0	0	2	2	2	5	2	2	2	5	3	1	2	5	4	5	5
50	423	2	19	1	5	3	3	3	4	3	4	1	4	3	2	0	1	1	1	1	0	0	0	0	2	0	1	1	1	1	0	0	0	0	2	4	3	2	2	2	2	3	5	2	2	3	4	3	4
127	683	2	18	1	2	2	3	3	4	4	4	4	4	4	2	0	1	0	1	1	0	0	0	0	2	0	1	0	1	1	0	0	0	0	4	4	4	5	2	5	2	2	4	3	3	4	3	3	5
826	636	2	22	4	12	2	3	3	4	2	4	1	2	2	2	0	1	0	0	0	0	0	0	0	2	0	1	0	0	1	0	0	0	0	2	2	2	2	1	2	1	2	2	2	2	3	2	3	3
290	492	2	18	1	12	3	1	3	4	4	4	1	3	3	2	0	1	0	1	0	0	0	0	0	2	0	1	0	1	1	0	1	0	0	4	3	4	2	2	4	5	2	4	1	2	4	3	4	4
306	613	2	19	1	12	2	4	3	4	3	4	1	4	1	2	0	1	0	0	1	0	0	0	0	2	0	1	0	0	0	0	0	0	0	2	4	2	2	1	2	2	2	2	1	3	2	2	5	4
623	531	1	21	1	5	3	2	4	4	3	4	1	4	2	2	0	1	0	0	0	0	0	0	0	2	0	1	0	0	1	0	0	0	0	2	2	1	1	1	1	1	1	1	1	2	4	4	4	5
655	620	2	19	1	2	2	2	3	2	2	4	1	3	3	2	0	1	1	0	1	0	0	0	0	2	0	1	1	1	1	0	0	0	0	2	2	2	2	1	1	1	2	2	2	2	3	5	5	3
697	719	1	20	2	7	1	4	3	4	4	4	4	4	4	2	0	1	1	0	0	0	0	0	0	2	0	1	1	1	1	1	0	0	0	2	3	4	2	2	2	2	3	5	2	5	5	5	4	3
857	885	2	19	1	10	4	3	3	4	3	4	1	4	4	2	0	1	0	0	1	0	0	0	0	2	0	1	0	0	1	0	0	0	0	4	4	3	2	2	3	3	2	2	2	2	3	4	4	4
66	377	2	19	1	5	3	3	3	3	3	3	1	2	3	2	0	1	0	0	0	0	0	0	0	2	0	1	0	0	1	0	0	0	0	3	4	3	2	3	2	2	4	3	2	2	4	3	3	4
36	984	2	19	1	4	4	4	3	4	3	4	1	4	4	2	0	1	1	1	1	0	0	1	0	2	0	1	1	1	1	0	0	1	0	2	3	2	3	3	5	3	2	3	1	3	2	3	3	5
272	300	2	22	4	5	2	3	4	4	2	4	1	4	3	2	0	1	1	0	0	0	0	0	0	2	0	1	1	1	1	0	0	0	0	2	3	2	2	2	2	2	2	2	2	2	3	4	3	3
789	573	2	20	2	5	1	2	3	4	3	3	1	3	3	2	0	1	1	1	1	0	0	0	0	2	0	1	1	1	1	0	0	0	0	4	3	3	2	4	4	2	3	4	4	2	3	4	3	4
65	706	2	20	1	5	3	4	3	4	3	4	1	4	4	2	0	1	0	0	0	0	0	0	0	2	0	1	0	1	0	0	0	0	0	2	3	3	3	3	3	3	4	4	2	3	4	5	3	2
727	651	2	20	2	7	3	2	4	4	3	4	4	3	3	2	0	1	0	0	0	0	0	0	0	2	1	1	1	1	1	0	0	0	0	2	3	4	4	3	3	2	2	4	2	3	3	4	3	3
126	488	1	18	1	2	1	3	3	3	2	4	4	3	1	1	0	0	0	0	0	0	0	0	0	2	1	1	0	1	1	0	0	0	0	2	2	3	2	2	3	2	2	2	1	2	3	4	4	4
692	563	2	20	1	12	4	2	3	2	2	3	1	3	3	2	0	1	1	1	1	0	0	0	0	2	0	1	1	1	1	0	1	0	0	2	3	2	3	2	2	2	2	2	2	2	5	5	5	5
848	511	2	21	4	12	2	2	3	2	2	3	1	2	3	2	0	1	0	0	1	0	0	0	0	2	0	0	0	0	0	1	0	0	0	1	1	3	2	1	5	2	3	3	1	2	3	4	4	4
322	494	2	18	1	12	3	3	3	4	3	4	1	4	3	2	0	1	1	1	1	0	1	0	0	2	0	1	1	1	1	0	0	0	0	2	3	3	4	3	4	2	4	4	2	3	3	4	4	3
403	753	2	22	3	2	4	3	3	4	3	4	1	3	3	2	0	1	0	0	0	1	1	0	0	2	0	1	0	0	1	0	1	0	0	4	3	3	3	1	4	2	2	3	5	2	3	3	3	3
438	664	2	21	3	2	2	2	3	4	3	4	1	2	3	2	0	1	0	0	1	1	0	0	0	2	0	1	0	0	1	0	0	0	0	2	2	3	2	3	3	3	3	3	3	3	3	2	3	3
869	475	2	19	1	10	4	3	3	3	2	4	4	3	2	2	1	1	0	0	1	0	1	0	0	2	1	1	0	0	1	0	1	0	0	2	2	2	1	1	1	1	2	2	2	2	2	2	3	2
294	762	1	19	1	10	5	2	3	4	2	4	4	4	4	2	1	1	1	0	0	0	0	0	0	2	1	1	1	0	0	0	0	0	0	1	2	3	2	1	2	2	3	3	2	2	2	3	3	4
369	655	2	18	1	10	3	3	3	4	3	4	4	4	4	2	1	1	1	1	1	1	1	0	0	2	1	1	1	1	1	0	1	0	0	4	3	2	4	1	1	1	3	4	1	3	3	3	3	4
746	746	2	20	2	7	1	2	3	3	2	3	1	3	3	2	0	1	0	0	0	0	0	0	0	2	0	1	0	1	1	0	0	0	0	2	3	3	2	1	1	2	2	5	1	2	3	4	4	4
241	713	2	22	4	10	2	3	3	4	3	4	1	4	2	2	0	1	0	0	1	0	0	0	0	2	0	1	0	0	1	0	0	0	0	2	4	2	2	1	4	2	2	5	1	2	4	3	3	5
985	451	2	18	1	8	1	2	3	2	2	4	4	4	4	2	0	1	0	1	1	1	1	1	0	2	0	1	0	1	1	1	1	1	0	2	3	4	3	4	5	3	2	5	2	4	5	4	5	5
1007	499	1	20	3	2	3	2	3	3	2	4	1	4	3	2	0	1	1	1	1	0	1	0	0	2	0	1	1	1	1	0	1	0	0	2	2	2	2	2	2	2	2	2	1	2	2	3	3	4
1020	735	2	21	4	2	1	4	3	4	1	4	1	4	4	2	0	1	0	1	1	0	0	0	0	2	0	1	0	1	1	0	0	0	0	2	3	2	3	1	2	2	2	5	1	3	5	3	4	4
292	710	2	21	4	12	1	3	3	2	2	3	1	2	3	2	0	1	0	0	0	0	0	0	0	2	0	1	0	1	1	0	1	0	0	2	3	3	3	1	4	4	3	4	2	3	3	2	4	4
199	596	2	19	1	4	1	3	3	3	2	4	1	4	4	2	0	1	1	0	0	0	0	0	0	2	0	1	0	1	1	0	0	0	0	2	4	4	3	2	3	2	2	5	1	2	2	3	4	4
213	621	2	18	1	12	2	3	3	4	2	3	3	3	4	2	0	1	0	0	1	0	0	0	0	2	1	0	0	1	1	0	0	0	0	4	3	3	2	1	4	3	4	4	1	3	1	1	1	1
598	830	1	19	1	7	5	3	3	4	2	4	1	4	4	2	0	1	0	0	0	0	0	0	0	2	0	1	0	0	1	0	0	0	0	3	3	3	2	2	2	1	2	3	1	2	4	4	5	5
212	494	2	21	5	10	5	2	3	2	2	3	4	3	2	1	0	0	0	0	0	0	0	0	0	2	1	0	0	1	0	0	0	0	0	2	4	2	1	1	2	2	1	2	3	2	4	4	5	5
270	698	2	18	1	5	3	3	3	4	3	4	1	4	4	2	0	1	0	0	0	0	0	0	0	2	0	1	0	1	1	0	0	0	0	2	4	4	2	2	2	2	2	5	1	5	4	3	4	5
280	564	1	19	1	12	3	3	3	2	3	3	1	4	4	2	0	1	0	1	1	0	0	0	0	2	0	1	0	1	1	0	0	0	0	2	3	3	4	3	3	2	3	3	2	2	2	2	3	4
384	561	1	22	3	2	1	4	3	4	3	4	1	4	4	2	0	1	0	1	1	0	1	1	0	2	0	1	1	1	1	1	1	1	0	4	4	2	2	1	2	1	2	2	2	3	2	3	2	3
346	798	2	18	1	10	3	2	3	4	3	4	1	3	3	2	0	1	1	0	0	0	0	0	0	2	1	1	1	1	1	0	0	0	0	2	2	4	4	3	4	2	5	5	5	3	3	4	4	4
32	749	2	19	1	7	3	4	4	4	3	4	1	4	4	2	0	1	0	0	1	0	0	0	0	2	0	1	0	0	1	0	0	0	0	2	3	3	3	3	4	3	2	5	3	3	4	3	4	4
217	746	2	22	4	2	1	3	3	4	3	4	3	3	3	2	0	1	0	0	1	0	0	0	0	2	0	1	0	0	1	0	1	0	0	2	3	4	3	5	2	3	2	2	2	3	3	4	3	4
329	835	2	20	2	2	3	3	4	4	2	3	1	3	3	2	0	1	0	0	1	0	0	0	0	2	0	1	0	0	1	0	0	0	0	2	4	2	3	1	2	1	2	5	1	1	3	4	3	4
28	604	1	19	1	8	5	4	3	4	4	4	1	4	4	2	0	1	1	1	1	0	1	0	0	2	0	1	1	1	1	0	1	0	0	1	2	3	2	2	2	2	3	3	2	3	2	4	4	4
46	723	2	18	1	2	3	2	3	4	1	4	1	3	3	2	0	1	0	0	0	0	1	1	0	2	0	1	1	1	1	0	0	0	0	4	4	4	5	2	5	1	2	4	1	4	3	5	5	4
112	544	1	18	1	2	2	4	3	4	3	4	4	4	4	2	0	1	0	0	0	0	0	0	0	2	1	1	1	1	1	0	0	0	0	2	2	4	2	2	5	3	3	4	1	2	4	5	3	5
984	658	2	19	1	8	3	3	3	4	2	4	1	4	3	2	0	1	0	0	1	0	1	0	0	2	0	1	0	0	1	0	0	0	0	3	3	4	5	3	4	3	5	5	3	4	4	3	4	5
1011	577	2	22	3	2	4	2	3	4	3	4	4	4	4	2	0	1	0	1	1	0	0	0	0	2	0	1	1	1	1	0	0	0	0	4	3	3	5	5	4	4	4	4	4	4	4	3	4	4
119	617	2	18	1	7	3	2	3	3	3	4	1	3	3	2	0	1	0	0	0	0	0	0	0	2	0	1	0	0	1	1	0	0	1	2	2	2	2	2	1	1	2	2	2	2	3	2	3	1
352	707	2	22	4	2	5	2	3	4	1	3	1	3	3	2	0	1	0	0	0	0	0	0	0	2	0	0	0	1	1	0	0	0	0	3	2	1	3	1	2	1	2	2	1	2	3	2	4	2
954	453	2	20	2	5	3	2	3	2	2	4	1	3	3	2	0	1	1	0	1	1	0	0	0	2	0	1	1	1	1	1	0	0	0	2	3	2	2	2	2	1	2	1	1	2	3	4	3	4
228	977	1	20	2	12	4	2	3	4	3	4	1	4	4	2	0	1	1	1	1	0	0	0	0	2	0	1	1	1	1	0	0	0	0	2	3	3	5	5	5	5	5	5	5	5	4	5	4	3
381	419	2	20	3	2	1	4	3	2	2	4	4	4	4	2	0	1	0	0	0	0	0	0	0	2	0	1	0	1	1	1	0	0	0	2	3	2	5	3	2	1	2	5	1	2	5	5	5	5
443	381	1	19	1	8	4	2	3	3	2	4	1	3	3	2	0	1	0	0	0	0	0	0	0	2	0	1	1	0	0	0	0	0	0	2	1	3	1	2	4	1	2	3	2	2	5	3	4	5
640	808	2	19	1	12	1	2	3	4	2	4	4	4	4	2	0	1	0	0	1	0	0	0	0	2	0	1	0	0	1	0	0	0	0	2	4	2	2	1	2	1	2	3	1	1	5	5	4	3
803	742	2	23	5	10	1	3	4	4	2	4	1	1	1	2	0	1	0	1	1	1	1	1	0	2	0	1	0	1	1	0	0	0	0	2	2	2	2	2	2	3	2	2	1	3	3	4	4	4
927	712	2	19	2	8	3	3	3	4	1	2	4	3	2	2	0	1	1	0	0	0	0	0	0	2	1	1	0	0	1	0	0	0	0	2	3	3	5	3	5	4	3	5	1	3	4	3	4	5
242	713	2	20	2	10	3	4	3	4	3	4	1	1	3	2	0	0	0	0	0	0	1	0	1	2	0	0	0	1	1	0	0	0	0	4	4	4	3	3	5	5	5	5	5	5	4	5	4	4
211	598	2	19	1	12	4	3	3	4	3	4	1	4	4	2	0	1	1	0	0	0	0	0	1	2	0	1	1	1	1	0	0	0	0	2	3	2	3	1	2	2	3	3	1	3	3	4	4	4
612	438	2	20	3	2	4	3	3	3	2	4	4	4	3	2	1	1	1	0	0	0	0	0	0	2	1	1	1	1	1	0	0	0	0	2	3	2	2	2	2	2	3	3	3	2	4	4	5	5
637	614	2	18	1	5	4	4	4	4	2	4	1	4	4	2	0	1	0	0	1	0	0	0	0	2	0	1	0	1	1	0	0	0	0	2	4	2	5	5	5	5	3	4	3	4	5	5	4	3
898	478	2	19	1	8	4	4	3	4	2	4	1	4	4	2	0	1	0	0	1	0	0	0	0	2	0	1	0	0	1	0	0	0	0	2	2	4	2	3	5	1	1	5	1	4	3	4	3	5
225	776	2	20	1	12	4	3	3	4	3	4	1	4	3	2	0	1	0	0	0	0	0	0	1	2	0	1	1	0	0	0	0	0	0	2	3	2	3	4	3	4	4	4	3	4	5	4	5	4
450	574	1	18	1	12	1	4	3	4	4	4	4	4	3	2	1	1	0	1	1	0	1	0	0	2	1	1	0	1	1	0	1	0	0	3	3	4	2	2	5	2	3	3	1	2	3	2	4	4
94	451	2	19	1	7	5	3	3	4	2	4	1	4	4	2	0	1	0	0	0	0	0	0	0	2	0	1	0	1	1	0	0	0	0	2	3	3	2	1	2	1	5	5	1	3	4	3	5	4
664	542	2	19	1	12	3	3	3	4	4	4	1	4	4	2	0	1	0	1	1	1	0	0	0	2	0	1	0	1	1	1	0	0	0	4	3	4	1	2	5	2	2	5	1	4	4	4	5	4
1018	674	2	21	3	2	5	2	3	4	1	4	1	4	4	2	0	1	1	1	1	0	0	0	0	2	0	1	1	1	1	0	0	0	0	2	4	2	4	4	3	1	3	3	2	3	3	4	3	4
210	499	2	19	1	12	1	3	3	3	2	4	4	4	4	2	0	1	0	0	1	0	0	0	0	2	0	1	0	1	1	0	0	0	0	4	4	4	5	1	2	2	1	1	1	2	4	3	3	4
971	452	1	22	3	7	1	3	3	3	3	4	4	4	4	2	0	1	0	0	0	0	0	0	0	2	1	1	0	0	0	0	0	0	0	3	2	2	2	1	2	3	2	5	2	3	4	4	4	4
362	644	2	18	1	10	2	3	3	4	3	4	1	4	4	2	0	1	1	0	0	0	0	0	0	2	0	1	1	1	1	0	0	0	0	2	3	2	2	1	2	2	2	4	1	3	2	2	3	4
918	644	1	18	1	8	2	4	3	4	4	4	1	4	4	2	0	1	1	0	0	0	0	0	0	2	0	0	1	0	0	0	0	0	0	4	2	2	5	5	5	5	5	5	5	5	5	4	5	5
154	509	1	19	1	12	2	3	3	2	2	4	4	3	2	2	1	1	0	0	0	0	0	0	0	2	1	0	0	0	0	0	0	0	0	2	2	2	5	1	1	1	4	1	5	5	5	4	3	2
732	515	2	23	5	7	2	3	3	4	4	4	1	4	4	2	0	1	1	1	1	0	0	0	0	2	0	1	1	1	1	0	0	0	0	2	4	3	3	3	4	3	5	5	5	4	4	5	5	4
203	642	1	23	3	12	2	4	3	3	3	3	3	3	3	2	0	1	0	0	1	0	0	0	0	2	0	1	0	0	0	0	0	0	0	3	3	2	2	1	3	3	3	3	2	5	3	2	3	3
862	339	2	22	4	12	3	2	4	4	3	4	1	4	3	2	0	1	0	0	1	0	0	0	0	2	0	1	1	1	1	0	0	0	0	2	2	2	2	3	2	2	3	3	2	3	3	4	3	3
923	347	2	19	1	8	1	3	3	4	2	4	4	4	4	2	0	1	1	1	1	0	0	0	0	2	1	1	1	1	1	0	0	0	0	2	3	4	2	2	2	2	5	5	2	5	5	4	5	5
433	471	2	21	3	2	3	3	3	4	2	4	1	4	3	2	0	1	1	1	1	0	0	0	0	2	0	1	1	1	1	0	0	0	0	4	4	2	3	3	3	2	3	3	4	2	2	2	4	3
679	562	1	19	1	7	2	3	3	3	2	3	1	3	3	2	0	1	0	0	0	0	0	0	0	2	0	0	0	0	1	0	0	0	0	3	2	3	5	2	5	3	2	5	5	2	5	5	4	4
138	656	1	19	1	2	4	3	3	2	1	1	1	4	4	2	0	1	0	0	0	0	0	1	0	2	0	1	1	1	1	0	0	0	0	2	3	2	2	1	4	3	2	3	2	4	2	3	4	4
165	866	2	18	1	12	3	2	3	3	2	4	1	3	3	2	0	1	0	0	1	0	0	0	0	2	0	1	0	1	1	0	0	0	0	2	2	4	3	2	4	4	3	4	2	3	3	4	3	4
558	754	1	19	1	12	1	3	4	2	3	4	3	3	3	2	0	1	0	0	0	0	0	0	0	2	0	1	0	1	0	0	0	0	0	2	2	2	2	1	2	1	1	3	1	2	3	3	4	4
122	571	2	18	1	2	4	3	3	3	2	4	1	4	4	2	0	1	0	0	0	0	0	0	0	2	0	1	0	0	1	0	0	0	0	2	4	4	2	1	2	2	3	3	1	2	4	3	3	4
333	597	2	20	2	2	1	3	3	3	1	4	1	1	1	2	0	1	0	0	1	0	0	0	0	2	0	1	0	0	1	0	0	0	0	2	2	2	5	1	3	2	3	2	1	3	3	4	5	4
590	420	2	19	1	12	2	3	3	4	3	4	1	3	1	1	0	0	0	0	0	0	0	0	0	1	0	0	0	0	0	0	0	0	0	2	2	3	2	1	3	2	3	3	3	3	4	4	4	4
753	597	2	20	2	6	2	2	4	4	2	4	4	4	4	2	0	1	0	0	1	0	0	0	0	2	0	1	0	0	1	0	0	0	0	2	3	2	2	1	2	1	3	5	1	2	4	3	4	3
335	548	2	19	1	10	5	2	4	2	1	4	1	4	3	2	0	1	0	0	1	0	0	0	0	2	0	1	0	0	1	0	0	0	0	2	4	1	2	1	1	1	2	2	1	1	3	4	3	2
625	658	2	22	3	5	2	2	3	3	3	4	3	1	1	2	0	1	0	0	1	0	0	0	0	2	0	1	0	0	1	0	0	0	0	3	3	2	3	2	3	1	4	5	4	3	4	5	4	3
867	451	2	19	1	12	1	3	2	4	3	4	1	4	4	2	0	1	0	0	1	0	0	0	0	2	0	1	0	1	1	0	0	0	0	2	3	3	5	1	5	2	5	5	1	4	5	4	5	5
739	693	2	19	2	10	2	3	3	3	3	4	2	2	2	2	0	1	0	1	1	0	1	0	0	2	0	1	0	0	1	0	0	0	0	2	3	4	2	2	3	1	2	5	1	2	3	4	3	3
914	876	2	18	1	13	1	2	3	4	3	4	1	4	3	2	0	1	0	1	1	0	0	0	0	2	0	1	0	1	1	0	0	0	0	2	3	4	2	1	4	2	5	5	3	3	3	2	3	3
933	580	1	18	1	8	2	4	3	2	2	3	3	3	3	2	0	1	0	0	0	0	0	0	0	2	1	1	0	1	0	0	0	0	0	4	2	3	2	1	4	1	2	5	1	2	2	3	2	5
271	672	1	20	1	5	2	3	3	4	3	4	1	1	1	2	0	1	0	0	0	0	0	0	0	2	0	1	0	0	1	0	0	0	0	2	1	2	2	1	2	1	2	3	4	2	5	4	3	3
183	724	1	20	1	12	3	3	3	2	2	3	1	2	3	2	0	1	0	1	1	0	0	0	0	2	0	0	0	1	1	0	0	0	0	2	2	2	2	3	2	1	2	2	2	2	3	2	4	3
237	528	2	20	1	4	1	2	3	2	2	3	1	2	2	2	0	1	0	1	1	0	0	0	0	2	0	1	0	1	1	0	0	0	0	2	2	2	2	2	2	1	2	3	1	2	2	3	3	4
643	640	1	19	1	3	1	3	4	4	4	4	4	4	4	2	1	1	1	1	1	0	0	0	0	2	1	1	1	1	1	0	0	0	0	3	3	2	2	1	2	2	2	4	1	2	5	5	4	4
277	602	2	21	3	5	3	2	4	1	1	4	1	3	2	2	0	1	0	0	0	0	0	0	0	2	0	1	0	0	1	0	0	0	0	2	4	2	1	1	2	1	3	3	2	3	1	2	3	4
264	618	2	21	1	12	3	3	3	4	2	4	4	3	3	2	1	1	1	0	0	0	0	0	0	2	1	1	1	0	1	0	0	0	0	2	4	4	2	2	3	2	3	2	1	3	3	3	3	2
390	461	1	21	3	2	3	3	3	2	2	4	3	4	3	2	1	1	1	1	1	0	0	0	0	2	1	1	0	1	1	0	0	0	0	2	2	4	3	4	5	5	4	5	3	5	4	4	5	5
137	604	2	18	1	12	3	2	4	4	3	4	3	3	3	2	1	1	0	0	1	0	0	1	0	2	1	1	0	0	1	0	0	0	0	2	3	3	2	1	2	2	2	2	1	2	4	3	3	4
372	690	2	21	3	2	3	3	3	4	3	4	4	4	3	2	0	1	1	0	1	0	0	0	0	2	1	1	0	0	1	0	0	0	0	3	3	2	3	1	1	1	2	3	3	3	3	3	3	3
696	861	2	19	2	4	2	4	4	4	4	4	1	4	4	2	0	1	0	1	1	0	0	0	0	2	0	1	0	1	1	0	0	0	0	4	4	4	4	3	5	4	4	4	2	3	4	5	3	4
447	773	1	21	3	2	1	2	3	3	1	4	1	1	2	2	0	1	0	1	1	0	0	0	0	2	0	1	0	0	1	0	0	0	0	3	2	2	3	2	3	1	2	3	2	5	3	3	4	3
514	988	2	19	1	3	3	2	3	4	4	4	1	4	3	2	0	1	0	1	1	0	0	0	0	2	0	1	0	1	1	0	0	0	0	2	2	2	2	1	1	1	2	1	1	3	4	4	4	3
169	462	1	21	1	4	5	3	3	4	2	4	1	4	3	2	0	1	1	0	1	1	0	0	0	2	0	1	0	1	1	1	0	0	0	3	2	2	2	1	1	1	1	2	1	2	3	2	3	4
401	757	2	21	3	2	4	3	3	3	3	3	4	4	2	2	1	1	1	1	1	1	1	1	0	2	1	1	1	1	1	1	1	1	0	2	3	1	2	1	3	1	5	5	5	4	3	2	3	4
891	633	1	20	3	2	2	3	3	4	4	4	1	1	4	2	0	1	0	0	1	0	0	0	0	2	0	1	0	0	1	0	1	0	0	2	4	3	4	3	4	4	4	4	4	3	4	3	4	4
93	994	2	19	1	7	3	4	3	4	1	4	1	4	4	2	0	1	0	0	0	0	0	0	0	2	0	1	0	0	1	0	0	0	0	2	4	2	2	1	3	1	5	5	1	2	3	2	3	3
101	455	2	19	1	4	4	3	3	4	2	4	1	3	4	2	0	1	0	0	1	0	0	0	0	2	0	1	1	1	1	0	0	0	0	4	4	3	3	3	3	3	3	4	1	3	4	3	4	4
575	449	2	18	1	10	4	1	3	2	2	4	1	3	4	2	0	1	0	1	1	0	0	0	0	2	0	1	1	1	1	0	1	0	0	3	2	2	3	3	3	2	4	5	2	2	3	5	3	4
787	492	2	22	4	2	1	3	3	4	4	4	1	3	4	2	0	1	0	0	1	0	0	0	0	2	0	1	1	0	1	0	0	0	0	4	4	2	3	2	4	3	4	5	2	3	4	3	3	3
7	300	2	21	3	4	1	4	3	4	3	4	1	4	4	2	0	1	0	0	1	0	1	1	0	2	0	1	0	1	1	1	1	1	0	4	4	4	5	5	2	3	5	5	3	5	5	4	4	5
238	505	2	21	3	7	1	3	3	4	4	4	1	4	4	2	0	1	1	1	1	0	0	0	0	2	0	0	0	1	1	0	0	0	0	4	4	4	5	2	4	3	3	5	2	3	5	3	2	5
827	463	2	22	4	12	3	2	4	4	3	4	3	4	3	2	0	1	0	1	1	1	1	0	0	2	0	1	0	1	1	1	0	0	0	2	2	2	2	2	2	2	2	3	2	2	2	3	3	4
175	627	2	19	1	12	3	4	2	4	1	4	4	4	2	2	0	1	1	0	0	0	0	0	0	2	1	1	0	1	1	0	0	0	0	4	2	1	5	1	2	1	3	2	1	2	2	3	2	2
483	662	2	18	1	12	3	3	3	2	2	4	4	4	3	2	0	1	0	0	1	0	0	0	0	2	0	1	0	0	1	0	1	0	0	2	3	1	2	3	2	2	2	2	2	3	3	3	4	4
621	938	2	22	1	5	2	3	4	3	3	4	1	4	4	2	0	1	0	0	1	1	1	0	0	2	0	1	0	0	1	1	1	0	0	2	3	4	3	3	3	3	3	3	3	3	4	5	4	4
648	771	1	18	1	12	5	4	3	2	2	4	1	4	3	2	0	1	0	0	0	0	0	0	0	2	0	1	0	0	0	0	0	0	0	3	3	4	3	4	5	1	5	2	1	5	2	2	4	3
99	496	1	19	1	7	2	3	3	3	3	4	1	1	1	2	0	1	0	1	0	1	0	0	0	2	0	0	0	1	1	0	0	0	0	2	2	4	2	2	4	2	3	5	1	2	2	1	2	2
240	438	2	19	1	3	3	3	4	3	2	3	1	4	4	1	0	0	0	0	0	0	0	0	0	2	0	1	1	1	1	0	0	0	0	2	2	1	2	1	2	1	2	2	1	3	1	2	2	4
481	689	2	22	3	2	3	3	3	4	4	3	1	3	3	1	0	0	0	0	0	0	0	0	0	2	0	1	0	1	1	0	0	0	0	2	4	2	2	1	1	1	3	3	1	3	4	4	4	5
243	362	1	19	1	12	1	3	3	2	2	4	1	3	4	2	0	1	0	0	0	0	0	0	0	2	0	1	0	1	1	1	1	0	0	2	2	2	2	2	3	3	3	2	1	2	5	4	4	3
273	930	2	20	2	10	2	2	3	4	2	1	4	2	2	1	0	0	0	0	0	0	0	0	0	2	1	0	0	0	1	0	0	0	0	2	3	2	3	2	2	2	2	2	5	2	2	3	4	3
728	812	2	20	2	10	2	2	4	4	3	4	1	4	3	1	0	0	0	0	0	0	0	0	0	2	0	1	0	1	1	0	0	0	0	2	2	4	2	2	2	2	1	5	2	2	2	1	1	2
886	516	2	20	3	2	3	2	3	2	2	4	1	3	3	2	0	1	0	0	1	0	0	0	0	2	0	1	0	0	1	0	0	0	0	2	3	2	3	1	1	1	3	4	3	4	4	3	3	4
334	300	1	19	1	10	3	3	3	4	4	4	1	1	1	2	0	1	1	1	1	0	1	0	0	2	0	1	1	1	1	0	1	0	0	4	3	3	5	5	5	5	5	5	5	5	5	4	5	5
770	844	2	22	4	2	1	3	3	4	3	4	1	1	3	2	0	1	0	0	0	0	0	0	0	2	0	1	0	1	1	0	0	0	0	4	4	2	2	1	2	1	2	3	2	2	3	4	2	4
512	579	2	19	1	3	3	2	4	3	2	4	1	1	3	2	0	1	1	1	1	0	0	0	0	2	0	1	1	1	1	0	0	0	0	2	3	2	5	3	2	1	3	1	1	2	3	3	3	5
689	823	2	20	2	5	2	3	3	2	2	3	1	3	3	2	0	1	1	1	1	0	0	0	0	2	0	1	0	1	1	0	0	0	0	2	3	2	3	1	3	1	3	5	1	3	5	5	5	4
853	313	1	20	2	2	4	4	3	2	2	4	1	1	1	2	0	1	0	1	1	0	0	0	0	2	0	1	0	1	1	0	0	0	0	3	3	4	3	3	5	2	5	5	2	3	3	4	4	4
922	492	1	20	1	8	3	3	3	4	4	4	1	4	4	2	0	1	1	1	0	0	0	0	0	2	0	1	1	1	0	0	0	0	0	3	2	2	2	2	2	2	2	5	5	5	5	4	5	5
86	601	2	22	3	5	2	2	3	4	4	4	4	4	4	2	0	1	0	0	1	0	0	0	0	2	0	1	0	0	1	0	0	0	0	2	3	2	2	1	2	2	2	2	3	2	4	3	3	2
48	608	2	19	1	4	4	2	3	4	4	4	4	4	4	2	0	1	0	0	0	0	0	0	0	2	0	1	0	1	1	0	0	0	0	2	4	2	5	5	5	2	5	5	5	5	5	4	5	5
92	519	1	18	4	5	3	1	3	4	4	4	4	4	4	2	0	1	1	1	1	0	0	0	0	2	0	0	1	1	1	0	0	0	0	3	4	3	3	3	4	3	3	4	3	3	3	4	3	3
205	712	2	22	4	10	1	2	3	4	3	4	1	4	4	2	0	1	0	1	1	1	1	0	0	2	0	1	0	1	1	1	1	0	0	2	3	4	2	1	5	5	2	5	1	4	2	3	5	4
876	408	2	22	4	12	2	2	3	3	1	4	4	1	1	2	0	1	0	0	0	0	0	0	0	2	1	0	0	0	1	0	0	0	0	2	2	4	3	1	5	2	2	4	2	5	2	3	4	5
942	574	2	19	2	5	3	2	3	3	3	3	3	3	3	2	0	1	1	0	0	0	0	0	1	2	0	1	1	1	0	0	1	0	0	2	2	2	4	3	3	3	3	3	2	4	2	3	3	3
1005	622	2	20	3	2	3	3	3	4	1	4	1	4	4	2	0	1	0	0	0	0	0	0	0	2	0	1	0	0	0	0	0	0	0	2	4	3	3	2	3	2	2	4	5	4	4	3	3	3
186	693	2	18	1	3	1	3	3	4	2	4	1	4	3	2	0	1	1	0	1	0	0	0	0	2	0	1	1	1	1	0	0	0	0	2	2	2	1	2	3	2	4	3	2	3	5	4	4	5
207	728	2	19	1	12	1	3	3	4	3	4	1	4	3	2	0	1	0	1	0	0	0	0	0	2	0	1	0	1	1	0	0	0	0	2	4	2	2	1	2	2	5	5	2	2	4	3	3	3
472	398	2	21	3	2	3	2	3	2	1	3	1	3	2	1	0	0	0	0	0	0	0	0	0	1	0	0	0	0	0	0	0	0	0	3	3	1	3	1	1	1	2	5	2	3	5	4	4	3
676	324	2	19	1	12	2	2	3	3	3	3	1	3	3	2	0	1	0	0	0	0	0	0	0	2	0	1	0	1	1	1	0	0	0	2	3	3	3	1	2	2	5	5	1	2	5	5	5	4
524	830	2	19	1	10	1	2	3	2	2	3	1	4	3	2	0	1	1	1	1	1	1	1	0	2	0	1	1	1	1	1	0	0	0	2	2	3	2	2	2	2	5	5	5	5	4	3	4	4
546	660	2	19	2	12	3	2	3	2	2	3	1	3	3	2	0	1	1	0	1	0	0	0	0	2	0	0	0	1	1	0	0	0	0	1	2	2	2	2	2	2	2	3	1	2	2	2	3	2
744	465	1	22	3	13	1	4	3	4	4	4	1	2	3	2	0	1	0	1	1	1	1	1	0	2	0	1	0	1	1	1	1	1	0	4	4	4	2	3	5	5	3	4	2	2	3	4	4	4
96	879	2	19	1	7	2	3	3	1	1	4	1	2	2	2	0	1	0	0	0	0	0	0	0	2	0	1	0	0	1	0	0	0	0	2	4	2	3	2	2	2	1	5	1	1	3	4	3	4
158	621	2	18	1	12	4	3	3	3	2	4	1	3	1	2	0	1	0	0	0	0	0	0	0	2	0	0	0	0	1	0	0	0	0	2	3	1	2	1	2	1	2	1	1	2	3	4	4	3
251	812	2	18	1	4	3	4	3	4	3	4	1	4	4	2	0	1	0	1	1	0	0	0	0	2	0	1	1	1	1	0	0	0	0	2	2	2	3	2	3	2	2	2	3	3	2	3	3	4
975	612	2	22	4	7	2	3	3	4	4	4	1	4	3	2	0	1	1	0	1	0	0	0	0	2	0	0	1	1	1	1	1	0	0	4	4	4	3	5	5	5	5	5	5	3	5	4	5	5
710	971	2	20	2	10	2	2	3	4	2	3	1	1	3	2	0	1	0	0	1	0	0	0	0	2	0	0	0	1	1	0	0	0	0	3	3	3	3	2	2	2	2	5	1	3	5	4	4	5
799	916	2	19	1	10	3	3	3	4	3	3	1	3	3	2	0	1	1	1	1	0	0	0	0	2	0	1	1	1	1	0	0	0	0	2	2	2	2	2	2	2	3	3	3	3	2	3	2	2
156	555	2	18	1	2	4	3	3	4	3	4	4	4	4	2	0	1	1	1	1	0	0	0	0	2	0	1	1	1	1	0	0	0	0	2	2	3	2	2	4	3	2	2	2	2	3	4	4	3
341	775	2	22	4	12	2	3	3	4	3	4	1	3	3	2	0	1	0	1	1	0	0	0	0	2	0	1	0	1	1	0	0	0	0	2	3	3	2	1	5	5	3	5	5	5	4	3	5	4
480	716	2	19	1	4	4	4	3	3	3	4	1	3	3	2	0	1	1	1	1	0	0	0	0	2	0	1	1	1	1	1	0	0	0	3	3	3	3	3	3	4	4	4	2	3	4	4	3	4
948	846	2	20	2	5	1	3	4	4	3	4	4	4	3	1	0	0	0	0	0	0	0	0	0	2	1	1	0	1	1	0	0	0	0	2	4	2	2	2	2	2	2	3	2	2	2	3	2	4
132	426	1	20	2	2	2	3	4	4	3	4	1	4	3	2	0	1	1	1	1	1	1	1	0	2	0	1	1	1	1	1	1	1	0	4	3	4	4	4	4	5	3	3	4	5	2	4	5	5
221	723	1	21	3	10	2	2	3	2	2	4	1	3	3	2	0	1	0	0	1	0	0	0	0	2	0	1	1	0	1	0	0	0	0	3	2	2	3	2	2	1	2	2	2	2	3	2	2	4
402	791	1	21	3	2	5	3	3	4	3	3	3	3	3	2	1	1	0	0	1	0	0	0	0	2	1	1	0	0	1	0	0	0	0	2	3	2	3	2	2	2	3	5	3	2	2	2	4	3
583	300	1	22	3	2	3	2	3	3	4	4	4	4	4	1	0	0	0	0	0	0	0	0	0	2	1	1	1	0	1	0	0	0	0	2	2	2	3	3	3	1	2	3	5	2	4	5	3	4
957	387	2	19	2	5	2	3	3	4	3	4	1	4	4	2	0	1	0	1	1	0	0	0	0	2	0	1	1	1	1	0	0	0	0	4	4	2	3	1	3	1	2	2	2	2	2	3	2	3
559	300	1	20	1	12	3	3	3	4	3	4	4	4	4	2	0	1	1	1	1	0	0	0	0	2	0	1	1	1	1	0	0	0	0	4	3	2	2	2	2	2	2	2	1	2	3	2	4	3
377	552	2	21	3	2	4	3	3	4	2	4	4	4	4	2	1	1	1	1	1	0	0	0	0	2	1	1	0	1	0	0	0	0	0	2	2	2	2	2	2	2	2	2	2	2	2	2	2	2
711	729	2	20	2	10	4	2	3	4	3	4	1	3	3	2	0	1	0	0	0	0	0	0	0	2	0	0	0	1	1	0	0	0	0	2	3	3	4	3	3	3	2	5	3	3	5	5	4	5
361	870	2	21	3	2	3	3	3	4	2	3	1	2	3	2	0	1	0	1	1	0	0	0	0	2	0	1	1	0	1	0	0	0	0	2	3	2	3	1	1	1	2	2	1	2	1	3	3	3
29	613	2	19	1	7	3	3	3	3	2	3	3	3	3	2	1	1	0	1	1	0	0	0	0	2	1	0	0	0	1	0	0	0	0	3	4	2	2	2	2	2	2	2	2	2	2	3	2	2
177	893	2	18	1	12	4	3	3	4	4	4	1	4	4	2	0	1	0	0	1	0	0	0	0	2	0	1	0	1	1	0	0	0	0	2	3	1	3	1	1	1	2	2	1	3	3	4	4	4
943	352	2	21	2	5	3	2	3	2	1	4	3	4	3	2	0	1	0	0	1	0	0	0	0	2	1	1	0	1	1	0	0	0	0	2	2	2	2	1	2	1	3	3	1	2	2	3	3	4
77	300	2	23	3	5	5	3	3	1	1	4	4	3	3	1	0	0	0	0	0	0	0	0	0	2	0	1	1	1	1	1	0	0	0	2	3	4	2	1	1	1	1	3	1	1	4	3	1	1
409	590	2	21	3	2	1	3	3	4	1	4	1	3	4	2	0	1	0	0	1	0	0	0	0	2	0	1	0	1	1	0	0	0	0	2	4	4	3	2	5	2	5	5	2	3	2	2	5	5
431	669	2	19	1	12	3	4	3	4	3	4	4	4	4	2	1	1	1	1	1	0	1	0	0	2	1	1	1	1	1	0	1	0	0	4	3	4	2	2	5	2	5	5	4	5	3	2	3	3
440	594	2	21	3	2	4	3	3	2	1	4	1	3	3	2	0	1	1	0	1	0	0	0	0	2	0	1	1	0	1	0	0	0	0	3	3	2	4	1	2	1	3	3	2	2	4	3	3	4
587	300	2	19	1	12	3	2	3	3	4	4	4	4	4	1	0	0	0	0	0	0	0	0	0	1	0	0	0	0	0	0	0	0	0	2	3	2	4	2	2	2	2	2	2	2	5	4	4	4
31	584	2	19	1	7	2	3	4	4	3	4	1	4	3	2	0	1	0	0	1	0	0	0	0	2	0	1	0	0	1	0	0	0	0	2	3	2	3	2	3	2	3	3	2	3	3	4	3	4
204	365	2	19	1	12	3	4	3	4	4	4	4	4	4	2	1	1	1	1	1	0	1	1	0	2	1	1	1	1	1	0	1	1	0	4	4	4	2	5	5	5	3	3	1	5	3	4	5	5
936	721	1	20	2	5	2	4	4	2	3	4	4	3	2	2	1	1	1	1	1	0	0	0	0	2	1	1	1	1	1	0	0	0	0	3	3	2	5	1	3	2	4	4	2	4	5	4	5	5
261	666	1	19	1	12	4	4	3	4	4	4	1	1	3	1	0	0	0	0	0	0	0	0	0	1	0	0	0	0	0	0	0	0	0	3	3	2	2	1	2	1	1	1	1	3	2	4	2	3
550	431	1	18	1	12	3	3	1	2	1	4	4	3	3	2	1	1	0	1	0	0	0	0	0	2	1	1	0	0	1	0	0	0	0	2	3	2	2	1	2	2	2	2	1	2	5	5	4	4
731	508	2	23	5	10	1	3	4	3	3	4	1	4	4	2	0	1	1	0	1	0	0	0	0	2	0	1	1	1	1	0	1	0	0	3	4	4	5	3	4	4	4	4	4	5	3	4	3	3
965	409	2	20	2	5	4	3	3	3	2	4	4	4	4	2	1	1	0	0	0	0	0	0	0	2	1	1	0	0	0	0	0	0	0	2	2	2	3	3	5	3	3	3	3	3	3	4	3	5
649	589	1	19	1	12	4	3	3	4	4	4	4	1	4	2	1	1	0	1	1	0	0	0	0	2	1	1	0	1	1	0	0	0	0	4	4	4	2	2	2	2	2	2	3	3	4	4	3	4
41	772	2	18	1	7	3	3	3	2	1	4	1	4	4	2	0	1	1	1	1	0	0	0	0	2	0	1	1	1	1	0	0	0	0	2	3	2	4	3	3	2	1	4	1	3	2	3	2	4
568	423	1	19	1	12	2	3	3	4	4	4	4	4	4	2	0	1	0	0	0	0	0	0	0	2	0	1	0	1	1	0	0	0	0	2	3	3	2	3	4	4	4	4	3	3	5	5	5	5
593	691	1	20	1	3	1	3	3	2	3	4	3	4	3	2	0	1	0	0	0	0	0	0	0	2	1	1	0	1	1	1	0	0	0	2	2	2	2	1	1	1	1	1	2	5	5	4	4	4
1029	505	1	23	5	8	4	4	4	2	1	4	1	1	3	2	0	1	0	0	1	0	0	0	0	2	0	0	0	0	1	0	0	0	0	2	2	4	1	1	5	5	5	5	5	5	4	4	5	5
140	457	1	18	1	7	5	3	3	2	2	4	1	1	3	2	0	1	0	1	1	0	0	0	0	2	0	0	0	1	1	0	0	0	0	2	4	1	3	1	1	1	1	1	1	5	5	4	5	5
772	581	2	23	4	2	2	3	3	3	3	4	1	4	4	2	0	1	0	0	1	0	1	0	0	2	0	1	0	0	1	0	1	0	0	4	4	3	3	2	3	3	2	4	3	4	4	5	5	5
883	414	2	21	3	2	1	3	3	2	3	4	1	3	3	2	0	1	0	1	1	0	0	0	0	2	0	1	1	1	1	0	0	0	0	2	3	2	5	4	4	4	2	4	2	2	3	4	3	4
103	500	2	20	1	4	5	3	3	3	2	4	4	3	3	2	0	1	0	0	0	0	0	0	0	2	1	1	0	1	1	0	0	0	0	2	2	2	3	2	1	1	2	2	2	2	3	2	5	4
123	384	1	21	1	5	3	3	4	3	3	4	1	4	3	2	0	1	0	1	0	0	0	0	0	2	0	1	0	0	0	0	0	0	0	2	4	3	3	3	3	3	3	3	2	3	3	2	3	3
465	954	2	19	1	12	3	3	3	4	4	4	4	4	4	2	0	1	0	0	1	0	0	0	0	2	0	0	0	0	1	0	0	0	0	2	3	1	2	1	1	1	2	3	1	3	2	2	3	3
784	606	2	22	4	2	1	3	3	4	3	4	1	4	3	2	0	1	0	1	1	0	1	1	0	2	0	1	0	0	1	0	1	1	0	4	3	3	2	2	3	2	4	4	4	3	3	2	4	4
249	474	1	19	1	5	5	4	3	4	3	3	1	3	4	2	0	1	0	1	1	0	0	0	0	2	0	1	0	1	1	0	0	0	0	3	3	2	3	1	3	3	3	3	3	3	4	3	3	3
298	639	1	18	1	10	4	4	3	3	3	4	1	3	3	2	0	1	0	1	1	0	0	0	0	2	0	1	0	1	1	0	0	0	0	3	2	2	2	1	3	2	3	3	1	2	4	3	3	5
449	580	1	21	3	2	3	2	3	3	2	4	1	4	4	1	0	0	0	0	0	0	0	0	0	2	0	0	0	1	1	0	0	0	0	3	4	4	4	5	4	2	2	2	2	3	3	5	4	4
1006	560	2	21	3	2	3	3	3	4	3	4	1	1	1	2	0	1	0	0	0	0	0	0	0	2	0	1	0	1	1	0	0	0	0	4	4	4	3	2	2	2	2	4	3	2	3	4	3	5
436	711	2	19	1	12	3	2	3	3	3	4	4	4	4	2	0	1	0	0	0	0	0	0	0	2	1	0	0	0	0	0	0	0	0	2	2	2	2	1	2	2	1	3	1	5	3	5	4	5
455	736	2	19	1	10	2	3	3	4	2	4	1	1	1	1	0	0	0	0	0	0	0	0	0	1	0	0	0	0	0	0	0	0	0	2	2	1	2	1	1	1	1	1	2	4	3	3	5	4
603	505	1	20	2	3	4	1	3	2	2	3	4	3	3	2	0	1	0	0	0	0	0	0	0	2	1	0	0	0	0	0	0	0	0	1	2	1	3	2	2	2	3	3	2	2	4	3	4	3
642	496	2	20	3	2	1	3	3	4	3	4	1	1	4	2	0	1	0	0	1	1	1	0	0	2	0	1	0	0	1	1	1	0	0	2	3	2	2	1	2	1	3	4	1	2	2	2	3	3
815	550	2	23	4	12	1	2	3	1	2	2	1	1	3	2	0	1	0	0	0	0	0	0	0	2	0	0	0	0	1	1	0	0	0	2	2	3	2	1	2	3	3	3	3	3	3	4	3	3
836	300	2	22	4	12	2	3	4	4	3	4	3	3	3	2	0	1	0	1	1	0	0	0	0	2	0	0	0	1	1	0	0	0	0	2	3	2	3	2	3	3	3	3	3	2	4	3	4	4
911	327	1	19	1	8	3	4	4	4	4	4	4	4	4	1	0	0	0	0	0	0	0	0	0	2	0	1	1	1	1	0	0	0	0	3	3	3	3	2	5	3	2	5	2	3	3	4	4	4
185	846	2	19	1	5	4	3	3	4	4	4	1	4	4	2	0	1	0	0	0	0	0	0	0	2	0	1	1	1	1	0	0	0	0	2	2	2	5	4	4	3	3	5	1	3	3	4	3	2
521	896	2	19	1	5	1	3	3	4	1	3	1	1	3	2	0	1	0	0	1	0	0	0	0	2	0	0	0	1	1	0	0	0	0	2	3	2	2	1	2	2	2	3	1	3	5	4	5	4
478	555	1	22	3	2	2	2	4	4	3	4	1	4	4	2	0	1	0	1	1	0	1	0	0	2	0	1	0	1	1	1	1	0	0	2	2	3	5	2	4	2	2	5	2	5	2	3	3	3
42	704	2	19	1	5	2	3	3	2	2	4	1	4	4	2	0	1	0	1	1	1	0	0	0	2	0	1	0	1	1	1	0	0	0	2	3	1	2	1	1	1	2	3	1	2	3	4	4	5
152	656	2	20	2	12	1	4	3	3	4	4	1	4	3	2	0	1	1	1	1	1	1	0	0	2	0	1	1	1	1	1	1	0	0	4	3	3	3	3	5	5	5	5	1	5	4	5	5	5
567	1154	2	19	1	12	3	2	3	4	3	4	1	3	3	2	0	1	0	0	1	0	0	0	0	2	0	1	0	0	1	0	0	0	0	2	3	2	3	2	3	3	3	3	1	3	4	5	5	5
705	802	2	20	2	7	1	3	3	4	4	4	1	3	3	2	0	1	0	0	1	0	0	0	0	2	0	1	1	1	1	1	1	0	0	3	3	4	3	4	3	3	2	4	2	4	4	5	5	5
818	577	1	23	5	10	4	4	3	4	3	4	1	4	4	1	0	0	0	0	0	0	0	0	0	2	0	1	1	1	1	0	1	0	0	2	3	4	2	3	5	5	3	5	2	3	4	3	4	4
820	428	2	23	4	12	2	3	3	4	4	4	4	4	4	2	1	1	1	1	1	1	1	0	0	2	1	1	1	1	1	0	1	0	0	4	4	4	5	5	5	3	3	3	1	4	4	5	4	4
80	311	2	22	3	5	2	2	4	4	4	4	4	4	4	2	1	1	0	0	1	0	0	0	0	2	1	1	0	0	1	0	0	0	0	2	4	2	1	1	2	1	1	1	2	2	1	2	4	4
584	637	1	19	1	10	4	3	3	4	4	4	1	4	4	2	0	1	1	1	1	1	1	1	0	2	0	1	1	1	1	0	0	0	0	3	4	4	5	4	3	2	2	2	2	5	2	2	2	3
475	464	1	20	3	10	2	3	3	2	2	4	1	4	3	1	0	0	0	0	0	0	0	0	0	2	0	1	0	0	0	0	0	0	0	2	4	3	3	1	2	2	2	3	2	2	1	4	3	4
538	344	2	19	1	12	4	3	3	2	2	4	4	4	4	2	0	1	1	0	0	0	0	0	0	2	1	1	0	0	1	0	0	0	0	2	2	4	2	1	2	2	2	5	3	2	3	4	4	4
616	484	1	22	5	12	1	3	3	4	4	3	3	3	2	2	1	1	0	1	1	0	0	0	0	2	1	1	0	1	1	1	0	0	0	3	2	2	1	1	2	2	3	2	2	4	3	4	5	5
429	405	2	22	3	2	3	3	3	4	3	4	1	4	4	2	0	1	0	0	1	0	0	0	0	2	0	1	0	1	0	0	0	0	0	4	3	2	3	1	2	1	3	3	1	2	2	2	4	3
653	904	2	19	1	7	3	2	3	4	4	4	1	4	4	2	0	1	0	0	0	0	0	0	0	2	0	1	1	1	1	1	1	1	1	2	4	3	5	1	1	1	3	3	3	3	4	4	4	5
829	759	2	23	4	12	4	3	3	4	4	4	4	3	3	2	0	1	0	0	1	0	0	0	0	2	1	1	1	1	1	0	0	0	0	4	4	2	3	2	4	3	2	2	3	2	3	2	4	4
878	599	1	19	1	7	3	2	3	2	1	4	1	2	2	2	0	1	0	1	1	0	0	0	0	2	0	1	0	0	1	0	0	0	0	2	2	2	3	1	2	1	1	2	1	2	3	4	3	3
1008	866	2	21	3	2	3	2	3	3	2	4	4	4	3	1	0	0	0	0	0	0	0	0	0	1	0	0	0	0	0	0	0	0	0	2	3	2	3	3	3	3	3	3	3	3	4	3	3	3
516	614	2	19	1	3	1	3	4	4	1	4	1	4	3	2	0	1	0	1	1	0	0	0	0	2	0	1	0	1	1	0	0	0	0	2	2	2	1	1	1	1	3	3	3	3	5	5	4	3
832	445	2	22	4	12	3	2	3	4	3	4	1	1	2	2	0	1	0	1	1	0	0	0	0	2	0	1	0	0	1	0	0	0	0	3	3	3	4	2	2	2	2	3	2	2	3	4	3	3
932	874	1	20	1	8	3	2	3	4	4	4	1	4	3	2	0	1	0	0	0	0	0	0	0	2	0	1	0	0	0	0	0	0	0	2	4	4	5	5	5	3	5	3	2	2	3	4	3	3
398	697	2	21	3	2	2	3	3	4	2	4	1	3	3	2	0	1	0	0	1	0	0	0	0	2	0	1	0	1	1	0	0	0	0	2	2	1	3	2	4	1	3	3	3	2	2	2	3	4
467	413	2	20	3	2	3	3	4	2	2	4	1	1	4	1	0	0	0	0	0	0	0	0	0	2	0	1	1	1	1	0	0	0	0	2	2	2	2	1	2	1	2	2	1	2	3	2	3	3
941	566	2	21	2	5	3	2	4	4	4	4	1	4	3	2	0	1	0	0	1	0	0	0	0	2	0	1	0	1	1	0	0	0	0	2	2	2	3	1	5	5	3	5	2	4	2	3	4	5
527	442	1	21	2	2	5	4	3	4	3	4	1	4	3	2	0	1	0	1	1	0	0	0	0	2	0	1	0	1	1	0	0	0	0	3	2	2	2	1	2	1	2	2	1	2	4	4	3	3
566	351	2	18	1	12	2	2	4	2	3	4	4	1	4	2	0	1	0	1	1	0	0	0	0	2	0	1	0	1	1	1	0	0	0	4	4	4	2	3	2	2	2	5	2	3	4	3	3	4
700	767	2	19	2	8	4	3	4	4	3	3	1	4	4	2	0	1	0	0	1	0	0	0	0	2	0	1	1	1	1	0	0	0	0	3	3	2	2	2	3	2	2	3	1	2	5	4	3	5
1004	944	2	22	3	2	3	2	3	3	3	4	4	4	4	2	1	1	0	1	1	0	0	0	0	2	1	1	0	1	1	0	1	0	0	2	3	2	3	2	2	1	3	2	4	1	3	2	4	3
1012	348	2	21	3	2	5	3	3	4	1	4	1	4	4	2	0	1	1	0	1	0	0	0	0	2	0	1	1	1	1	1	1	0	0	2	2	1	3	1	1	1	2	3	2	3	3	4	4	3
650	701	2	20	3	2	3	2	2	1	2	3	1	1	1	2	0	1	0	0	0	0	0	0	0	2	0	0	0	0	1	0	0	0	0	4	3	1	2	2	2	2	2	2	2	2	4	4	3	3
253	483	2	18	1	12	1	2	4	3	3	4	1	4	1	2	0	1	1	1	1	1	1	0	0	2	0	1	0	1	1	1	1	0	0	2	4	2	4	2	3	2	2	3	1	2	4	4	4	3
95	512	2	23	3	5	3	2	3	4	2	4	4	4	4	2	0	1	0	0	0	0	0	0	0	2	0	1	0	1	1	0	0	0	0	2	4	1	2	1	1	1	1	2	1	2	3	4	3	1
400	493	1	21	3	2	2	3	4	2	2	4	3	3	3	2	1	1	1	1	1	0	1	0	0	2	1	1	1	1	1	0	1	0	0	2	3	3	3	3	4	4	4	4	4	4	4	4	4	4
569	444	2	19	1	12	1	2	3	2	2	4	3	4	3	2	0	1	0	0	1	0	0	0	0	2	0	1	0	1	1	0	0	0	0	2	3	2	2	2	2	2	4	4	2	3	5	4	4	5
835	609	2	22	4	12	3	3	3	4	4	4	1	3	3	2	0	1	0	0	0	0	0	0	0	2	0	1	0	1	1	0	0	0	0	2	4	2	3	3	4	2	4	3	4	2	3	4	4	4
82	450	2	19	1	7	1	3	4	4	4	4	4	4	4	2	0	1	0	0	1	0	0	0	0	2	0	1	0	1	1	0	0	0	0	2	3	4	5	5	5	5	5	5	2	5	5	3	4	5
1003	649	2	20	3	2	1	4	3	2	3	4	1	4	3	1	0	0	0	0	0	0	0	0	0	2	0	1	1	0	1	0	0	0	0	2	4	4	3	4	5	5	2	5	3	4	2	3	4	4
767	591	2	21	4	2	1	2	3	4	4	3	3	1	3	2	0	1	0	0	0	0	0	0	0	2	1	1	0	0	1	0	0	0	0	2	2	2	2	3	4	4	3	3	2	2	2	3	3	4
774	557	2	22	4	2	2	3	1	4	4	4	3	3	3	2	0	1	0	1	1	0	0	0	0	2	0	1	0	0	1	1	1	0	0	2	2	4	4	3	5	3	5	5	5	5	3	4	4	4
896	437	1	19	1	7	3	3	3	4	3	4	1	1	4	2	0	1	0	0	0	0	0	0	0	2	0	1	1	1	1	0	0	0	0	4	4	2	3	3	3	1	2	5	1	3	4	5	5	5
1017	496	1	21	3	2	2	2	3	3	3	4	4	4	4	2	0	1	0	0	0	0	0	0	0	2	0	1	0	0	0	0	0	0	0	2	3	2	3	3	3	3	3	3	3	3	4	3	3	3
788	736	2	22	4	2	2	2	3	3	3	3	1	3	3	2	0	1	0	1	0	0	0	0	0	2	0	0	0	0	1	0	0	0	0	2	3	2	3	2	4	4	4	4	4	4	4	3	4	4
20	690	1	19	1	7	2	3	4	4	2	4	4	3	3	2	0	1	0	0	1	0	0	0	0	2	0	1	0	1	1	0	0	0	0	2	2	4	3	2	3	3	5	5	1	2	4	5	3	4
201	424	2	21	3	10	1	4	4	4	4	4	1	1	1	2	0	1	1	1	1	1	1	1	0	2	0	1	0	1	1	1	1	1	0	4	4	4	3	3	2	2	2	5	2	5	5	4	5	4
821	618	1	23	4	12	2	2	3	2	2	4	4	1	2	2	1	1	0	1	1	0	0	0	0	1	0	0	0	0	0	0	0	0	0	2	2	2	3	2	4	1	2	3	1	2	4	3	3	3
147	735	2	19	1	2	3	4	3	4	4	3	1	1	3	2	0	1	0	0	0	0	0	0	0	2	0	1	0	1	1	0	0	0	0	2	3	4	2	2	4	4	2	2	2	3	4	4	4	4
196	300	2	19	1	12	2	3	3	4	3	4	4	4	4	2	0	1	0	0	1	0	0	0	0	2	0	1	0	0	1	0	0	0	0	2	2	2	5	2	2	2	2	3	1	3	4	3	4	4
365	698	2	19	1	12	2	3	4	4	3	4	1	4	4	2	0	1	0	0	0	0	0	0	0	2	0	1	0	1	0	0	0	0	0	3	2	2	2	1	1	1	1	2	1	3	3	4	4	4
109	481	2	19	1	2	3	2	3	3	3	4	1	1	3	2	0	1	0	1	1	1	0	0	0	2	0	1	0	0	1	0	0	0	0	3	3	3	2	2	2	3	2	3	2	4	2	3	3	5
432	703	2	20	3	2	5	3	3	4	2	4	1	2	3	2	0	1	0	0	0	0	0	0	0	2	0	1	0	1	1	0	0	0	0	4	4	2	5	1	2	1	2	2	1	2	3	3	3	4
269	463	2	19	1	5	2	2	4	4	4	4	1	4	4	2	0	1	0	0	0	0	0	0	0	2	0	1	0	0	1	0	0	0	0	4	4	4	2	2	3	2	4	4	1	4	4	5	5	5
367	300	2	21	3	2	5	3	3	4	3	4	1	3	2	2	0	1	1	0	1	0	0	0	0	2	0	1	0	1	1	0	0	0	0	2	3	2	3	1	2	1	2	2	2	3	3	3	3	3
979	307	1	22	4	2	4	2	3	2	2	3	1	3	1	2	0	1	0	0	1	0	0	0	0	1	0	0	0	0	0	0	0	0	0	1	2	1	2	1	1	1	2	2	1	2	2	3	3	2
978	609	2	20	3	2	3	3	3	4	3	3	3	3	3	2	0	1	0	1	1	0	0	0	0	2	0	1	0	1	1	0	0	0	0	2	3	2	2	3	5	2	2	4	2	3	2	3	4	3
451	647	1	21	3	2	5	3	3	2	2	4	3	3	3	1	0	0	0	0	0	0	0	0	0	1	0	0	0	0	0	0	0	0	0	3	2	2	3	2	4	3	2	3	4	2	4	5	5	4
286	437	2	18	1	10	2	3	3	3	3	4	4	4	3	2	0	1	0	0	0	0	0	0	0	2	1	1	0	0	1	0	0	0	0	2	4	3	2	1	2	1	3	5	2	4	4	5	2	3
592	715	2	21	3	2	4	3	3	4	2	4	1	1	4	1	0	0	0	0	0	0	0	0	0	1	0	0	0	0	0	0	0	0	0	1	2	2	2	2	2	1	2	2	2	2	4	5	4	5
771	301	2	22	4	2	1	4	4	4	3	4	4	4	3	2	1	1	0	0	1	0	1	1	0	2	1	1	0	0	1	0	1	1	0	4	4	4	3	3	3	3	5	4	2	5	4	3	5	4
672	588	2	18	1	10	3	3	3	3	2	4	1	4	3	2	0	1	0	0	0	0	0	0	0	2	0	1	0	0	1	0	0	0	0	4	4	3	2	2	3	2	2	3	3	2	4	4	3	3
67	382	1	19	1	5	1	2	4	2	2	4	1	3	3	2	0	1	0	1	1	1	0	0	0	2	0	1	0	1	1	1	0	0	0	2	3	4	5	5	5	4	5	5	4	5	4	5	2	2
131	483	2	18	1	12	1	3	3	2	2	4	1	4	3	2	0	1	1	0	0	0	0	0	0	2	0	1	1	1	1	0	1	0	0	2	3	3	2	2	3	3	1	3	1	2	2	2	4	4
834	609	2	21	4	12	4	2	3	3	1	4	1	4	1	2	1	1	0	1	1	0	0	0	0	2	1	1	0	0	1	0	0	0	0	2	2	2	5	1	1	1	5	5	5	2	2	1	1	3
960	445	1	21	3	8	3	2	3	2	1	4	3	4	4	2	0	1	0	0	0	0	0	0	0	2	0	1	0	0	0	0	0	0	0	2	2	2	2	2	2	2	2	5	1	2	4	5	4	4
27	531	1	19	1	8	3	4	4	4	4	2	3	3	3	2	1	1	1	0	0	0	0	0	0	2	1	1	1	1	1	0	0	0	0	4	2	2	2	1	1	1	2	1	1	2	3	2	4	4
618	781	2	22	2	5	2	2	3	2	2	4	3	4	3	2	0	1	0	0	1	0	0	0	0	2	0	1	0	1	1	0	0	0	0	2	2	2	2	1	1	1	2	2	1	1	4	4	3	4
686	496	2	20	3	5	4	2	3	3	2	3	1	3	3	2	0	1	0	1	1	0	0	0	0	2	0	1	1	1	1	0	0	0	0	2	3	2	2	2	2	2	3	3	3	3	4	5	4	4
717	750	2	20	2	7	1	2	3	4	3	4	1	4	3	2	0	1	1	0	0	0	0	0	0	2	0	1	1	1	1	0	0	0	0	2	4	3	3	5	5	2	2	5	2	3	4	5	5	3
285	397	2	19	1	10	1	2	3	2	1	4	1	1	4	2	0	1	1	0	0	0	0	0	0	2	0	1	1	1	1	0	0	0	0	3	3	2	2	1	2	1	2	3	2	2	3	2	4	3
599	695	2	20	1	4	3	2	3	2	2	4	1	3	3	2	0	1	0	0	0	0	0	0	0	2	0	0	0	0	1	0	0	0	0	2	2	2	2	2	2	2	2	2	2	2	4	3	5	3
690	859	2	19	1	2	5	3	3	3	3	4	1	4	1	2	0	1	0	0	1	0	0	0	0	2	0	1	0	1	1	0	0	0	0	2	2	2	2	2	5	1	2	3	3	3	2	2	4	5
837	300	2	18	1	12	2	2	3	4	2	4	1	4	4	2	0	1	1	0	1	0	0	0	0	2	0	1	0	1	1	0	0	0	0	2	3	3	3	2	2	2	2	4	2	2	3	4	4	3
873	457	1	23	5	10	3	3	3	4	2	4	1	1	1	1	0	0	0	0	0	0	0	0	0	1	0	0	0	0	0	0	0	0	0	1	1	1	1	1	1	1	2	3	1	1	5	5	5	4
959	704	1	21	3	8	4	4	3	4	2	4	1	2	1	2	0	1	0	1	0	0	0	0	0	2	0	1	0	1	1	0	0	0	0	2	2	2	2	2	2	2	2	2	2	2	2	3	3	4
622	563	2	19	1	12	2	3	3	3	3	4	1	4	1	2	0	1	0	1	1	0	0	0	0	2	0	1	0	1	1	1	0	0	0	4	4	3	2	2	2	2	2	2	2	2	3	4	4	5
970	667	2	22	3	7	1	3	3	4	2	3	3	3	3	1	0	0	0	0	0	0	0	0	0	2	1	1	0	1	1	0	0	0	0	2	2	2	2	2	3	2	4	5	1	3	3	2	2	4
296	491	2	19	1	10	1	3	3	3	4	3	1	3	3	2	0	1	0	0	1	0	0	0	0	1	0	0	0	0	0	0	0	0	0	4	3	3	2	2	3	2	5	5	2	3	4	5	4	5
25	616	1	20	1	8	4	3	3	2	2	3	1	4	2	2	0	1	1	0	0	0	0	0	0	1	0	0	0	0	0	0	0	0	0	2	2	2	1	1	2	1	2	1	1	3	3	2	2	2
564	572	2	18	1	2	3	2	3	2	2	4	4	4	3	2	1	1	1	1	1	0	0	0	0	2	1	1	1	1	1	0	0	0	0	2	3	2	2	1	1	1	1	1	1	1	5	4	4	3
764	810	1	20	1	10	3	3	3	2	2	4	1	4	3	2	0	1	0	0	0	0	0	0	0	2	0	1	0	0	0	0	0	0	0	1	2	1	4	2	3	1	2	3	1	3	4	3	4	4
773	646	2	21	4	12	1	3	4	3	2	4	1	4	4	2	0	1	0	1	1	1	1	1	0	2	0	1	1	1	1	1	1	1	1	2	4	4	5	5	5	5	5	5	5	5	5	4	5	5
983	661	1	19	1	8	3	3	3	2	2	4	1	3	3	2	0	1	0	0	1	0	0	0	0	1	0	0	0	0	0	0	0	0	0	1	2	3	2	1	3	3	3	3	1	2	2	2	3	4
43	526	1	19	1	4	2	3	3	4	2	4	1	3	3	2	0	1	1	1	1	0	0	0	0	2	0	1	1	1	1	0	0	0	0	2	2	2	4	3	3	2	1	3	1	3	4	3	3	3
299	512	2	19	1	12	2	3	4	4	3	4	4	4	4	2	0	1	0	0	0	0	0	0	0	2	1	1	0	1	1	0	1	0	0	2	3	3	2	2	5	2	2	5	1	2	4	5	4	4
919	522	2	22	3	13	4	3	4	4	2	4	4	1	3	2	1	1	0	0	1	0	0	0	0	2	1	1	0	0	1	0	0	0	0	2	2	2	3	2	3	1	2	3	1	2	3	4	3	3
98	671	2	19	1	5	1	3	3	4	4	4	1	3	3	2	0	1	1	1	1	0	0	0	0	2	0	1	1	1	1	0	0	0	0	2	4	4	5	2	4	4	2	3	2	3	4	3	2	3
404	524	2	21	3	2	2	3	3	4	2	3	1	1	1	1	0	0	0	0	0	0	0	0	0	1	0	0	0	0	0	0	0	0	0	2	4	2	2	1	2	1	2	3	3	2	2	3	2	4
539	652	2	22	3	2	2	3	3	4	3	4	3	3	3	2	0	1	0	1	1	0	0	0	0	2	0	1	0	0	1	0	0	0	0	2	2	2	4	2	1	1	3	3	2	3	3	4	2	4
549	974	2	20	1	2	4	4	3	4	4	4	1	1	1	2	0	1	1	1	1	1	0	0	0	2	0	1	1	1	1	1	0	0	0	4	4	4	2	1	4	1	5	5	1	3	4	5	5	5
327	757	1	22	4	12	4	4	3	3	3	4	4	3	4	2	1	1	0	1	0	0	0	0	0	2	1	1	1	1	1	0	1	0	0	3	3	2	1	2	4	2	2	4	1	2	2	3	4	3
342	541	2	19	1	2	2	3	3	2	2	4	3	4	2	2	0	1	1	0	0	0	0	0	0	2	1	1	0	1	1	0	0	0	0	2	3	2	2	2	4	2	3	4	1	3	2	3	3	4
639	816	2	19	1	10	3	3	3	4	4	4	4	4	3	2	0	1	0	1	1	0	0	0	0	2	1	1	0	1	1	0	0	0	0	4	4	2	2	2	3	2	3	3	3	3	3	4	5	5
209	527	2	19	1	5	3	2	3	2	2	4	1	4	3	2	0	1	0	0	1	0	0	0	0	2	0	1	0	0	1	0	0	0	0	2	3	2	3	3	3	2	3	5	3	3	5	4	5	5
525	300	2	19	1	3	1	2	3	4	4	4	3	3	3	2	0	1	0	0	1	0	0	0	0	2	1	1	0	1	1	0	0	0	0	2	3	2	3	2	2	2	2	2	2	2	5	5	3	3
681	419	2	18	1	2	3	2	3	4	3	4	4	4	4	2	1	1	1	1	1	0	0	0	0	2	1	1	1	1	1	0	0	0	0	4	3	2	5	5	5	5	5	5	5	5	4	5	5	3
695	300	2	20	2	4	3	3	3	3	3	4	1	4	3	2	0	1	0	1	1	0	0	0	0	2	0	1	0	1	1	0	0	0	0	3	2	4	3	5	5	4	4	5	1	4	4	5	5	5
729	537	2	19	2	4	2	3	3	3	3	4	4	4	3	2	0	1	0	0	0	0	0	0	0	2	1	1	0	1	1	0	0	0	0	2	3	4	4	4	4	4	4	4	2	4	3	4	3	3
840	603	2	20	2	7	1	2	3	4	4	4	1	4	3	2	0	1	0	1	1	0	1	1	0	2	0	1	0	0	1	0	1	1	0	2	3	3	4	3	3	3	4	4	2	3	3	4	3	3
476	902	1	18	1	10	3	3	3	1	2	4	4	4	4	1	0	0	0	0	0	0	0	0	0	1	0	0	0	0	0	0	0	0	0	2	3	3	2	1	2	1	3	2	2	1	2	3	5	3
491	659	1	18	3	2	1	2	3	4	1	3	4	3	3	2	0	1	0	0	0	0	0	0	0	2	1	1	0	1	1	1	0	0	0	2	2	4	2	3	2	3	3	2	4	2	5	5	4	4
81	561	2	18	1	5	1	4	3	2	2	4	1	1	4	2	0	1	0	0	1	0	0	0	0	2	0	1	0	1	1	1	0	0	0	4	4	3	5	3	5	1	5	5	5	3	5	4	5	5
311	749	2	20	1	2	2	3	3	4	4	4	4	4	4	2	0	1	0	0	0	0	0	0	0	2	0	1	0	0	1	0	0	0	0	2	3	3	2	2	3	2	2	3	2	5	3	4	3	3
610	300	1	18	1	10	1	4	3	4	4	4	1	4	4	2	0	1	1	1	1	0	1	0	0	1	0	0	0	0	0	0	0	0	0	4	1	2	3	3	3	3	2	4	3	3	5	3	4	4
518	642	1	19	2	10	2	2	4	2	1	4	4	4	4	2	0	1	1	1	0	0	0	0	0	2	1	1	1	1	1	0	0	0	0	2	2	2	1	1	2	1	2	3	2	5	5	4	4	3
35	739	2	18	1	7	3	2	3	4	3	4	1	1	1	2	0	1	0	0	1	0	0	0	0	2	0	1	0	1	1	0	0	0	0	2	2	2	2	2	3	3	2	4	2	2	4	3	4	4
198	334	2	21	3	12	1	3	3	4	3	4	1	4	3	2	0	1	0	0	0	0	0	0	0	2	0	1	0	0	1	0	0	0	0	2	3	1	4	1	2	2	2	3	3	3	3	4	4	4
747	806	2	20	2	5	2	4	3	2	2	4	1	4	3	2	0	1	1	1	1	0	0	0	0	2	0	1	1	1	1	0	0	0	0	4	4	4	3	1	2	3	2	3	1	2	4	3	3	3
802	661	2	23	5	10	1	4	3	2	3	4	1	4	4	2	0	1	0	0	0	0	0	0	0	2	0	1	0	1	1	0	0	0	0	4	3	2	2	1	2	1	2	3	2	3	3	4	4	4
924	525	1	19	1	7	3	2	3	2	2	4	4	4	4	1	0	0	0	0	0	0	0	0	0	1	0	0	0	0	0	0	0	0	0	2	4	4	5	5	5	5	5	5	5	5	5	4	5	5
488	714	2	21	3	2	2	2	3	2	2	4	4	4	1	2	0	1	0	0	0	0	0	0	0	2	0	1	0	0	0	0	0	0	0	2	3	2	2	2	2	2	2	3	2	2	3	3	4	3
576	1009	2	18	1	2	3	3	3	4	4	4	1	4	4	2	0	1	0	1	1	0	0	0	0	2	0	1	0	1	1	0	0	0	0	2	3	2	2	2	2	2	2	2	2	3	5	3	3	4
660	633	1	20	2	12	3	3	3	2	3	4	1	4	4	1	0	0	0	0	0	0	0	0	0	1	0	0	0	0	0	0	0	0	0	1	1	1	3	3	3	3	2	4	4	3	5	5	5	5
357	645	1	19	1	12	3	3	3	4	2	4	1	1	3	2	0	1	1	0	0	0	0	0	0	2	0	1	0	0	1	0	0	0	0	1	2	1	2	1	1	1	1	1	1	1	3	2	3	3
545	517	1	18	1	12	1	3	3	3	3	4	1	4	3	2	0	1	1	1	1	0	0	0	0	2	0	1	1	1	1	0	0	0	0	4	3	4	3	2	3	2	1	5	1	5	3	3	4	5
608	447	2	21	3	2	2	4	3	4	1	4	4	4	3	2	1	1	1	0	0	0	0	0	0	2	1	1	0	0	1	0	0	0	0	2	3	3	3	3	5	5	3	5	3	3	5	5	4	4
751	749	2	19	1	2	4	3	3	4	4	4	4	4	4	2	0	1	0	0	0	0	0	0	0	2	1	1	0	1	1	0	0	0	0	2	3	2	2	1	3	2	1	5	3	3	5	4	4	3
801	446	1	22	5	10	2	4	4	4	4	4	1	4	4	2	0	1	1	1	1	0	0	0	0	2	0	1	1	1	1	1	1	1	0	2	3	3	2	2	3	2	4	3	1	4	2	1	3	5
849	613	1	22	4	6	1	2	3	2	3	3	3	1	3	2	0	1	0	0	1	0	0	0	0	2	0	1	0	0	1	0	1	0	0	2	2	4	4	4	4	5	3	3	4	4	4	3	5	5
121	514	2	18	1	2	1	4	3	4	2	4	1	3	3	2	0	1	0	0	1	0	0	0	0	2	0	1	0	1	1	0	0	0	0	2	2	2	3	1	2	2	1	3	1	3	2	3	3	1
497	686	1	22	3	2	4	3	3	3	2	4	2	3	2	2	0	1	1	0	0	0	0	0	0	2	0	1	1	0	1	0	0	0	0	2	2	2	3	1	2	1	2	3	3	3	4	5	5	3
969	660	1	20	2	8	2	2	4	2	2	4	3	1	4	2	0	1	0	0	0	0	0	0	0	2	0	1	0	1	0	0	0	0	0	2	2	4	3	5	5	5	3	5	3	3	3	3	5	5
324	787	2	20	2	2	2	3	4	4	4	4	1	4	4	2	0	1	0	1	1	0	0	0	0	2	0	1	0	1	1	0	0	0	0	2	4	2	4	2	3	1	3	5	2	5	5	4	3	2
808	508	1	23	5	10	2	2	3	3	2	4	1	3	3	1	0	0	0	0	0	0	0	0	0	2	0	1	0	1	1	0	0	0	0	1	2	2	3	2	2	1	3	2	1	2	2	3	2	3
819	551	1	23	4	12	5	4	3	4	4	4	4	4	4	1	0	0	0	0	0	0	0	0	0	2	0	1	1	1	1	1	1	0	0	2	4	2	5	5	3	5	3	2	5	5	4	5	5	5
406	424	2	19	1	10	4	3	4	4	3	4	1	4	3	2	0	1	0	0	0	0	0	0	0	2	0	1	0	1	1	0	0	0	0	2	4	2	3	1	1	1	1	5	1	3	3	3	3	5
408	520	2	19	1	12	1	2	3	3	1	3	3	3	2	2	0	1	1	0	0	0	0	0	0	2	1	1	1	1	1	1	1	0	0	2	2	3	2	1	2	2	2	2	1	2	4	3	2	2
810	668	2	23	4	12	2	2	3	3	2	4	4	4	4	2	1	1	1	0	0	0	0	0	0	2	1	1	1	1	1	1	0	0	0	4	4	2	4	3	4	3	4	5	5	5	5	4	5	5
24	736	1	19	1	8	3	3	3	3	3	4	4	4	4	2	0	1	1	1	1	0	0	0	0	2	0	1	1	1	1	0	0	0	0	4	3	2	2	2	2	1	1	2	1	3	3	4	3	4
464	434	2	19	1	5	1	3	3	4	3	4	4	4	4	2	1	1	1	1	1	0	0	0	0	2	1	1	1	1	1	0	0	0	0	2	2	3	4	4	5	3	5	5	2	3	4	5	4	3
715	757	2	20	2	8	5	3	3	4	1	4	1	3	3	2	0	1	0	0	0	0	0	0	1	2	0	1	0	0	1	0	0	0	0	2	3	2	2	1	1	1	1	2	2	2	5	4	5	4
850	844	2	22	5	10	2	3	4	4	3	4	4	4	4	2	0	1	0	0	0	0	0	0	0	2	0	1	0	0	1	0	0	0	0	2	3	3	3	3	3	3	3	3	3	3	4	3	3	3
64	674	1	19	1	7	1	3	3	2	3	4	1	4	3	2	0	1	0	0	0	0	0	0	0	2	0	1	0	1	1	0	1	1	0	2	2	3	4	4	3	3	3	5	2	3	3	4	4	3
189	938	2	20	2	12	2	3	4	4	4	4	1	3	4	2	0	1	0	1	1	0	0	0	0	2	0	1	0	1	1	1	1	0	0	4	4	4	3	4	5	4	2	5	3	4	3	4	4	5
293	461	2	18	1	12	5	2	4	3	3	4	1	2	2	2	0	1	0	0	0	0	0	0	0	2	0	1	0	0	0	0	0	0	0	2	2	2	3	3	2	1	2	2	2	2	2	3	2	2
320	376	1	22	4	12	2	4	3	4	4	4	1	4	4	2	0	1	0	1	0	0	0	0	0	2	0	1	0	1	0	0	0	0	0	2	4	2	5	5	2	2	2	2	2	3	3	2	1	2
386	300	1	21	3	2	5	1	3	2	1	4	1	2	3	2	0	1	0	0	0	0	0	0	0	2	0	1	0	0	0	0	0	0	0	1	2	1	3	1	2	1	2	3	2	2	4	3	4	4
484	869	2	20	3	2	1	4	1	3	2	3	3	3	3	1	0	0	0	0	0	0	0	0	0	2	0	1	0	1	1	0	0	0	0	2	2	2	3	3	3	3	4	4	4	2	3	4	5	4
159	718	1	18	1	7	5	4	4	3	2	4	1	4	4	2	0	1	1	0	1	0	0	0	0	2	0	1	1	1	1	0	0	0	0	1	3	2	1	1	1	1	1	1	1	1	3	4	3	2
191	590	1	20	1	7	5	4	4	4	3	4	1	4	4	2	0	1	1	1	1	1	1	1	1	2	0	1	1	1	1	1	1	1	1	4	3	4	3	1	2	1	2	2	1	2	5	4	4	4
281	650	2	19	1	10	2	2	3	4	3	3	1	4	3	2	0	1	0	1	1	0	0	0	0	2	0	1	0	1	1	0	0	0	0	2	3	2	2	1	1	1	2	2	1	3	3	3	3	3
868	397	2	18	1	10	5	3	3	4	4	3	2	3	2	2	0	1	1	1	1	0	0	0	0	2	0	1	1	1	1	0	0	0	0	4	4	3	3	2	2	3	2	3	2	3	3	2	3	2
951	1040	2	20	2	5	3	2	3	2	2	4	1	3	3	2	0	1	0	0	0	0	0	0	0	2	0	1	0	0	1	0	0	0	0	1	2	2	5	2	2	2	3	3	3	3	3	4	3	5
291	623	2	18	1	10	2	3	3	4	3	4	1	4	3	2	0	1	0	0	1	0	0	0	0	2	0	1	0	0	1	0	0	0	0	4	4	2	2	2	2	2	3	2	2	1	2	3	3	3
968	620	1	20	1	8	4	3	3	1	2	4	1	4	3	2	0	1	1	0	0	0	0	0	0	2	0	1	1	0	0	0	0	0	0	3	2	3	4	3	3	2	4	2	3	4	4	2	3	2
646	731	2	21	3	2	1	2	3	3	3	4	1	4	1	2	0	1	0	0	1	0	0	0	0	2	0	1	0	0	1	0	0	0	0	3	3	2	2	1	1	1	2	5	2	3	4	5	5	4
78	687	2	19	1	4	1	3	3	3	2	4	1	3	4	2	0	1	1	0	0	0	0	0	0	2	0	1	1	1	1	0	0	0	0	4	4	3	5	3	4	2	3	5	1	4	4	5	5	5
89	640	1	19	1	5	2	3	3	4	4	4	1	4	4	2	0	1	0	1	1	1	1	1	0	2	0	1	0	1	1	0	0	0	0	4	2	2	5	5	5	3	4	2	1	5	3	4	3	4
164	458	1	19	1	8	2	3	3	3	3	4	1	4	3	2	0	1	0	0	0	0	0	0	0	2	0	1	0	1	1	0	0	0	0	2	3	2	2	2	3	2	2	3	2	3	3	4	4	4
278	685	2	19	2	12	1	3	4	4	2	4	1	4	3	2	0	1	0	0	0	0	0	0	0	2	0	1	0	0	1	0	0	0	0	2	2	2	2	2	3	2	2	5	1	2	3	4	4	5
364	939	1	20	1	12	4	2	4	3	3	4	3	4	3	2	0	1	0	0	0	0	0	0	0	2	0	1	0	0	0	0	0	0	0	2	2	3	2	1	2	2	2	2	1	2	3	4	3	4
651	842	2	19	1	5	3	2	4	4	4	4	4	4	4	2	0	1	0	1	1	1	1	0	0	2	0	1	0	1	1	1	1	0	0	2	3	2	2	2	2	2	3	3	3	3	5	5	4	5
709	887	2	20	2	10	4	3	3	4	3	4	1	1	3	2	0	1	1	1	1	0	0	0	0	2	0	1	1	1	1	0	0	0	0	2	3	2	3	3	3	3	3	4	1	3	5	5	5	5
912	508	2	19	1	7	2	3	3	4	4	4	4	3	3	2	1	1	0	1	1	0	0	0	0	2	1	1	0	1	1	0	0	0	0	2	4	3	4	4	4	4	4	4	4	4	4	4	4	4
26	422	1	20	1	7	3	3	3	2	1	4	4	4	4	2	1	1	0	0	1	0	0	0	0	2	1	1	0	0	1	0	0	0	0	2	4	2	4	2	5	4	1	1	1	2	3	4	3	3
750	577	2	21	2	10	1	3	3	3	2	4	1	4	3	2	0	1	0	0	1	0	0	0	0	2	0	1	0	0	1	0	0	0	0	2	2	3	3	3	4	4	2	5	1	3	4	3	2	2
861	610	1	22	4	12	2	3	3	2	3	3	3	3	3	2	0	1	1	1	1	0	0	0	0	2	0	1	0	1	1	0	0	0	0	2	2	2	2	3	2	1	4	4	1	2	3	2	2	4
3	797	1	20	2	4	2	3	3	4	4	4	1	4	3	2	0	1	1	0	1	0	0	0	0	2	0	1	0	1	1	0	0	0	0	3	2	3	3	3	3	2	2	4	3	2	3	4	3	4
148	300	2	19	1	12	1	3	3	4	4	4	1	4	4	2	0	1	0	0	0	0	0	0	0	2	0	1	1	1	1	0	0	0	0	4	3	2	3	3	3	3	3	3	3	3	3	4	3	3
437	875	2	18	1	12	2	2	3	2	1	2	1	4	1	2	0	1	0	0	1	0	0	0	0	2	0	1	0	0	1	0	0	0	0	2	2	1	2	1	1	1	1	2	1	1	4	3	4	4
247	572	2	18	1	5	1	2	4	3	1	4	1	4	2	2	0	1	0	0	0	0	0	0	0	2	0	1	0	0	0	0	0	0	0	1	1	3	5	4	3	3	5	5	2	5	3	4	4	5
368	523	2	21	3	2	1	1	1	1	4	1	1	1	1	1	0	0	0	0	0	0	0	0	0	1	0	0	0	0	0	0	0	0	0	1	1	1	1	1	1	1	1	1	1	1	3	4	1	1
108	418	1	20	1	2	3	2	3	4	4	4	1	4	4	2	0	1	0	0	0	0	0	0	0	1	0	0	0	0	0	0	0	0	0	3	3	3	2	2	4	2	2	3	1	3	4	3	4	4
149	302	2	20	1	12	4	4	4	2	2	4	4	4	4	2	0	1	1	1	1	1	1	1	0	2	0	1	1	1	1	1	1	1	0	4	3	4	2	1	5	3	2	2	1	2	2	3	3	3
359	748	1	20	1	12	3	3	4	2	2	4	1	4	4	2	0	1	1	1	1	1	1	1	0	2	1	1	1	1	1	1	1	0	0	2	3	2	2	2	2	2	2	2	2	2	2	3	2	2
601	613	1	19	1	12	3	2	3	3	3	4	1	3	3	2	0	1	0	1	1	0	0	0	0	2	0	1	0	1	1	0	0	0	0	2	3	2	4	4	4	4	3	3	3	3	4	5	4	4
754	368	2	19	1	12	4	2	3	4	3	2	1	3	3	2	0	1	0	0	1	0	0	0	0	2	0	0	0	0	1	0	0	0	0	3	3	3	4	3	3	4	2	2	3	4	3	2	3	3
816	367	2	22	5	10	4	4	4	4	3	4	4	4	4	2	0	1	0	1	1	0	0	0	0	2	0	1	1	1	1	0	0	0	0	4	4	2	3	1	5	5	5	5	1	2	3	2	1	3
178	540	2	19	1	3	4	3	4	3	3	4	4	4	4	2	1	1	0	1	1	0	0	0	0	2	1	1	0	1	1	0	0	0	0	2	3	2	2	1	1	1	2	2	1	3	4	3	3	2
563	900	2	18	1	12	3	3	3	4	4	4	4	4	4	2	0	1	0	1	1	0	0	0	0	2	0	1	1	0	1	0	0	0	0	2	3	2	5	5	3	2	5	5	5	5	4	5	5	4
897	553	1	20	1	8	2	4	3	4	4	4	4	4	4	2	0	1	1	1	1	0	0	0	0	2	0	1	1	1	1	0	0	0	0	3	3	3	4	4	4	4	4	4	4	4	4	3	4	4
139	329	2	18	1	5	4	2	3	4	3	4	1	1	1	2	0	1	0	1	1	0	0	0	0	2	0	1	0	0	1	0	0	0	0	2	4	4	4	3	5	4	5	2	1	2	3	2	4	4
506	556	2	18	1	3	4	2	3	4	4	4	4	4	4	2	0	1	0	1	1	1	1	1	0	2	0	1	0	1	1	1	1	0	0	4	4	4	1	1	1	1	1	1	1	1	5	4	4	4
533	551	2	19	2	12	4	2	3	4	3	3	4	4	3	2	0	1	1	0	0	0	0	0	1	2	1	1	1	1	1	0	1	0	0	2	3	1	3	3	3	3	3	3	3	5	4	4	4	4
856	300	2	19	1	10	1	2	3	2	2	3	1	3	1	2	0	1	0	0	0	0	0	0	0	1	0	0	0	0	0	0	0	0	0	2	3	1	2	1	2	1	4	2	1	3	4	3	3	3
202	590	1	20	1	12	1	4	4	3	3	4	1	4	4	2	0	1	1	1	1	0	0	0	0	2	0	1	1	1	1	1	1	0	0	4	4	4	2	1	2	1	2	3	1	3	4	3	4	4
300	558	2	19	1	12	4	2	3	4	4	4	1	4	4	2	0	1	0	0	1	0	0	0	0	2	0	1	0	0	1	0	0	0	0	2	3	2	4	2	2	1	2	4	1	3	3	2	3	3
561	725	1	19	1	12	3	4	3	2	2	4	1	4	3	2	0	1	1	1	1	0	0	0	0	2	0	1	1	1	1	0	0	0	0	3	3	2	3	1	3	1	5	5	2	2	3	4	5	4
699	933	1	20	2	8	2	2	3	4	4	4	1	4	4	2	0	1	1	1	1	1	1	1	0	2	0	1	1	1	1	1	1	1	0	3	3	4	2	2	3	3	2	5	2	3	5	4	5	4
1019	803	2	21	3	2	1	3	4	4	4	4	1	2	3	2	0	1	0	1	1	0	0	0	0	2	0	1	0	1	1	0	0	0	0	2	4	3	4	3	4	4	5	5	4	4	5	4	5	5
239	552	2	19	1	3	5	2	3	4	4	4	4	4	4	2	1	1	1	1	1	1	1	1	0	2	1	1	1	1	1	1	1	1	0	4	3	3	5	5	5	5	5	5	5	4	4	5	4	4
317	401	1	19	2	2	3	4	3	2	2	4	4	4	4	2	0	1	0	0	0	0	0	0	0	2	0	1	0	0	0	0	0	0	0	4	4	2	5	3	4	2	3	3	3	5	3	4	3	3
487	1063	2	21	3	2	4	2	3	4	4	4	4	4	4	1	0	0	0	0	0	0	0	0	0	2	0	1	0	1	1	0	0	0	0	2	3	3	5	5	5	5	5	3	2	2	4	5	4	3
632	611	2	21	1	5	2	3	3	2	1	4	4	4	4	1	0	0	0	0	0	0	0	0	0	2	1	1	0	0	1	0	1	0	0	2	1	4	3	3	3	3	3	3	3	3	4	3	2	3
682	603	2	19	1	12	2	2	3	3	2	3	3	3	3	2	1	1	1	1	1	1	1	1	1	2	1	1	1	1	1	1	1	1	1	2	2	2	2	2	2	1	1	3	1	3	5	4	4	5
252	596	2	19	1	12	3	3	3	4	4	4	4	4	4	2	0	1	1	0	1	0	0	0	0	2	0	1	1	1	1	0	0	0	0	4	4	4	2	3	3	3	3	3	1	2	4	5	5	5
263	636	1	19	1	8	5	4	1	4	4	4	4	4	4	2	1	1	0	0	1	0	0	0	0	2	1	1	1	1	1	1	0	0	0	2	3	2	5	1	3	3	3	1	1	1	1	1	1	1
745	574	2	21	2	10	1	3	3	4	4	4	1	4	4	2	0	1	0	1	1	1	1	0	0	2	0	1	0	1	1	1	1	0	0	4	4	3	3	3	3	3	5	5	5	5	5	4	4	5
40	497	2	19	1	5	3	2	3	3	1	4	1	1	1	2	0	1	0	0	0	0	0	0	0	2	0	1	0	1	1	0	0	0	0	2	3	4	2	2	2	2	2	2	2	2	3	2	2	2
235	502	2	22	3	7	3	2	3	2	3	4	4	3	3	2	1	1	0	0	1	0	0	0	0	2	1	1	0	0	1	0	0	0	0	4	3	2	2	3	2	1	5	5	3	3	3	2	4	4
656	594	2	19	1	12	1	3	3	3	3	3	3	3	3	2	0	1	1	1	1	0	0	0	0	2	0	1	0	0	1	0	0	0	0	2	3	1	4	1	1	1	2	5	2	2	4	5	5	3
15	502	2	19	1	7	5	4	3	2	2	4	4	4	4	1	0	0	0	0	0	0	0	0	0	2	1	1	1	1	1	0	0	0	0	4	3	2	2	2	3	2	4	4	3	2	4	3	3	3
90	472	2	21	3	5	3	2	3	4	2	4	1	3	3	2	0	1	0	1	1	0	0	0	0	2	0	1	0	0	1	0	0	0	0	2	2	1	1	1	1	1	2	2	2	2	4	3	3	3
863	619	2	19	1	10	3	2	1	2	1	3	2	2	1	2	0	1	0	0	0	0	0	0	0	2	1	1	0	1	0	0	0	0	0	2	2	3	3	3	3	3	3	3	3	3	3	4	4	4
136	554	1	19	1	8	2	4	4	4	4	4	4	4	4	2	1	1	0	0	0	0	0	0	0	2	1	1	0	0	0	0	0	0	0	4	4	4	4	2	3	2	2	1	2	4	2	3	2	3
662	871	2	19	1	10	4	2	4	3	2	3	4	4	2	2	1	1	0	0	0	0	0	0	0	2	1	1	0	0	1	0	0	0	0	2	4	3	4	1	1	1	2	2	2	4	4	5	5	5
425	300	2	20	3	2	3	3	3	2	3	4	1	4	4	2	0	1	0	0	1	0	0	0	0	2	0	1	0	1	1	0	0	0	0	2	4	2	5	1	3	2	3	3	3	2	3	3	3	3
617	796	2	22	3	5	3	3	4	3	3	4	4	4	4	2	1	1	1	1	1	0	0	0	0	2	1	1	1	1	1	0	0	0	0	4	4	2	1	1	1	1	1	1	2	2	5	5	4	4
687	824	2	20	2	5	2	2	3	4	1	4	1	3	3	2	0	1	0	0	0	0	0	0	0	2	0	1	0	1	1	0	0	0	0	2	4	2	1	1	2	1	5	5	2	2	3	3	4	3
807	300	1	22	4	12	4	3	3	4	3	3	4	3	3	1	0	0	0	0	0	0	0	0	0	2	1	1	0	1	1	0	0	0	0	2	3	2	2	2	2	2	2	3	3	3	2	3	2	3
940	538	2	20	2	5	3	2	4	2	1	3	1	4	3	2	0	1	0	0	0	0	0	0	0	2	0	1	0	0	0	0	0	0	0	2	4	1	2	1	1	1	1	2	1	2	1	2	2	1
4	533	2	22	3	4	1	3	3	3	3	3	4	4	3	2	1	1	0	0	1	0	0	0	0	2	1	0	0	1	1	0	0	0	0	2	2	3	2	2	3	3	4	5	3	3	2	3	4	4
12	347	1	19	1	7	2	4	3	4	2	4	1	2	3	2	0	1	0	0	0	0	0	0	0	2	0	0	0	1	1	0	0	0	0	2	3	4	5	4	5	5	5	5	1	5	4	5	4	5
49	460	2	18	1	5	1	2	3	4	3	4	1	4	4	2	0	1	0	1	1	0	0	0	0	2	0	1	0	1	1	0	0	0	0	2	3	3	3	3	5	3	3	5	1	5	3	4	5	5
760	400	2	21	2	2	2	2	3	3	3	3	1	3	1	1	0	0	0	0	0	0	0	0	0	2	0	0	0	1	1	0	0	0	0	4	4	4	5	3	5	5	2	4	1	3	3	4	5	5
765	915	2	19	2	10	4	2	3	2	3	4	1	3	1	2	0	1	0	0	0	0	0	0	0	2	0	1	0	1	0	0	0	0	0	2	3	3	3	3	2	2	2	5	1	2	2	3	3	3
38	768	2	19	1	5	4	3	3	2	2	4	1	3	4	2	0	1	0	1	1	0	0	0	0	2	0	1	0	1	1	0	0	0	0	2	2	2	3	2	5	3	3	3	1	2	3	2	5	3
188	829	2	19	1	12	2	2	3	3	3	4	1	4	3	2	0	1	1	1	1	0	0	0	0	1	0	0	0	0	0	0	0	0	0	3	2	2	3	3	2	1	3	3	2	3	3	4	2	1
279	730	1	19	1	10	3	4	3	3	3	4	1	1	4	2	0	1	1	1	0	0	0	0	0	2	0	1	0	1	0	0	0	0	0	2	3	2	3	2	2	2	2	5	2	2	4	3	4	4
383	397	2	20	1	2	1	2	4	4	3	4	1	4	3	2	0	1	0	0	0	1	1	1	0	2	0	1	0	1	1	1	1	1	0	2	3	3	4	3	2	3	5	5	4	5	3	3	3	4
405	506	2	18	1	10	4	2	3	4	2	4	1	4	4	2	0	1	0	0	1	0	0	0	0	2	0	1	0	0	1	0	0	0	0	2	4	2	3	2	3	2	2	4	2	3	3	3	3	3
1021	688	2	21	3	2	2	3	4	3	2	4	1	3	3	2	0	1	0	0	0	0	0	0	0	2	0	1	0	0	1	0	0	0	0	2	3	2	3	3	3	3	3	3	3	3	4	3	3	3
85	380	2	19	1	4	2	4	3	3	3	4	4	4	4	2	0	1	0	1	1	0	0	0	0	2	0	1	0	1	1	0	0	0	0	2	3	3	3	3	3	3	4	4	4	3	4	3	1	2
667	728	2	19	1	12	5	1	4	4	1	4	1	1	1	1	0	0	0	0	0	0	0	0	0	2	0	1	0	0	1	0	0	0	0	2	2	1	1	1	2	1	1	1	1	2	5	5	5	4
1023	557	2	22	3	2	1	4	3	3	4	4	4	4	4	2	0	1	0	0	0	0	0	0	0	2	0	1	0	0	1	1	0	0	0	4	4	4	3	1	1	1	3	3	3	4	4	3	4	4
13	533	1	19	1	7	3	4	4	4	4	4	4	4	4	2	0	1	0	0	0	0	0	0	0	2	1	1	0	1	1	0	0	0	0	1	1	4	2	2	2	2	2	5	2	2	5	4	5	5
168	728	2	19	1	12	2	3	3	3	3	4	1	4	4	2	0	1	0	1	1	0	1	0	0	2	0	1	0	1	1	0	1	0	0	3	2	2	2	2	1	1	2	2	1	2	4	3	4	4
268	680	2	20	2	5	4	2	3	4	3	3	1	3	3	2	0	1	0	1	1	1	0	0	0	2	0	1	0	1	1	1	1	0	0	4	3	2	2	2	3	1	3	3	2	2	2	3	2	2
702	535	2	21	2	10	1	2	4	2	3	4	3	4	3	2	0	1	1	0	1	1	1	1	0	2	0	1	1	1	1	1	1	1	0	4	4	4	5	5	5	5	5	5	5	5	4	4	5	5
982	809	2	21	3	2	2	3	3	2	1	4	1	4	4	2	0	1	0	1	1	0	0	0	0	2	0	1	1	1	1	0	0	0	0	2	2	2	2	1	3	2	2	3	2	2	2	3	3	3
151	405	2	18	1	12	1	2	3	2	1	3	1	1	2	2	0	1	0	0	0	0	0	0	0	2	0	1	0	0	1	0	0	0	0	2	2	1	2	1	1	1	2	2	1	2	2	3	3	3
482	711	1	19	3	2	5	3	3	4	3	4	4	4	4	1	0	0	0	0	0	0	0	0	0	1	0	0	0	0	0	0	0	0	0	4	4	4	3	3	3	3	3	4	4	3	3	4	3	3
511	707	2	19	1	10	3	2	3	4	4	4	4	4	4	1	0	0	0	0	0	0	0	0	0	1	0	0	0	0	0	0	0	0	0	1	1	1	1	3	1	1	4	2	3	2	4	4	5	5
513	544	2	22	3	2	1	3	3	1	2	4	3	4	4	2	1	1	0	0	1	0	0	0	0	2	1	1	1	1	1	0	0	0	0	2	3	3	5	5	5	5	5	5	5	5	4	4	4	3
543	659	1	19	1	12	4	4	3	4	4	4	4	4	4	2	1	1	1	1	1	0	0	0	0	2	1	1	1	1	1	0	0	0	0	3	2	4	2	1	2	1	3	3	1	2	5	4	4	3
348	375	1	22	3	2	1	4	3	4	4	3	4	3	4	2	1	1	0	1	0	1	0	0	0	2	1	1	1	1	1	1	0	0	0	4	3	2	4	2	4	3	3	5	2	3	4	5	4	4
428	766	2	21	3	2	3	2	3	2	2	4	1	4	4	2	0	1	1	1	1	0	0	0	0	2	0	1	1	1	1	0	0	0	0	2	2	2	2	1	1	1	2	3	2	2	4	4	4	3
708	567	2	20	2	7	1	2	4	4	2	4	3	4	3	1	0	0	0	0	0	0	0	0	0	1	0	0	0	0	0	0	0	0	0	2	3	3	4	2	3	3	2	5	2	2	5	5	5	5
872	506	2	20	1	10	3	2	3	4	2	4	1	3	3	1	0	0	0	0	0	0	0	0	0	2	0	1	0	1	1	0	0	0	0	2	3	1	4	4	1	1	4	4	3	4	3	4	4	4
23	789	1	19	1	8	3	2	3	3	3	4	1	3	3	1	0	0	0	0	0	0	0	0	0	1	0	0	0	0	0	0	0	0	0	1	1	2	4	1	1	1	1	1	1	1	2	3	2	2
76	473	2	22	4	5	2	4	4	4	3	4	4	4	4	2	0	1	0	0	0	0	0	0	0	2	1	1	0	1	1	0	1	0	0	4	4	2	1	1	1	1	1	1	1	1	3	4	3	4
508	346	1	19	1	12	3	3	3	4	2	4	4	4	3	2	1	1	1	1	1	0	0	0	0	2	1	1	1	1	1	0	0	0	0	2	3	2	2	1	1	1	2	2	2	2	5	5	4	5
303	320	1	18	1	10	5	3	3	4	4	4	4	4	4	2	0	1	1	1	1	0	0	0	0	2	0	1	1	1	1	0	0	0	0	2	2	4	5	5	5	5	5	5	5	5	5	4	3	4
934	709	2	21	2	5	3	3	3	4	2	4	1	1	3	2	0	1	0	0	0	0	0	0	0	2	0	0	0	1	1	0	0	0	0	2	4	2	2	1	2	1	2	2	2	2	3	4	3	4
258	370	1	19	1	3	3	4	3	2	1	4	1	4	3	2	0	1	1	0	1	0	0	0	0	2	0	1	1	1	1	0	0	0	1	2	3	3	2	4	2	2	2	2	1	2	2	2	3	3
388	916	1	21	3	2	4	3	4	2	1	3	1	1	3	2	0	1	0	0	1	0	0	0	0	2	0	1	0	0	1	0	0	0	0	1	2	1	3	1	1	1	1	1	1	1	3	4	5	4
674	300	2	18	1	10	4	3	3	4	4	4	4	4	4	2	0	1	1	1	1	0	0	0	0	2	0	1	1	1	1	0	0	0	0	2	4	4	3	1	4	1	2	5	5	3	3	4	3	3
797	905	2	18	1	10	1	2	3	4	2	4	4	4	4	2	0	1	0	0	1	0	0	0	0	2	0	1	0	0	1	0	0	0	0	2	2	2	2	1	2	1	1	3	1	2	3	2	2	4
823	638	2	22	4	12	3	3	4	2	2	4	1	4	4	2	0	1	0	0	1	0	0	0	0	2	0	1	0	1	1	0	0	0	0	4	3	3	2	2	2	2	2	2	5	2	3	2	2	3
847	583	2	20	1	10	1	2	3	4	3	4	1	4	3	2	0	1	1	1	1	1	1	1	0	2	0	1	1	1	1	0	0	0	0	2	3	2	3	1	1	1	2	2	1	1	3	2	4	4
535	502	2	19	1	7	2	2	4	3	3	4	1	4	3	2	0	1	0	0	1	0	0	0	0	2	0	1	0	1	1	0	0	0	0	2	3	3	5	1	2	1	1	5	1	3	4	4	3	3
691	672	2	18	1	12	2	3	3	2	2	4	1	4	3	2	0	1	0	0	0	0	0	0	0	2	0	1	0	0	1	0	0	0	0	4	4	2	3	1	4	3	3	4	1	3	4	4	5	4
556	593	2	18	1	10	4	2	4	2	2	4	3	4	3	2	1	1	1	1	1	1	1	1	0	2	1	1	1	1	1	1	1	1	0	2	2	4	5	2	5	2	3	5	3	5	5	4	5	5
658	799	2	19	1	12	1	3	3	4	2	4	1	4	4	2	0	1	0	0	1	0	0	0	0	2	0	1	0	1	1	0	0	0	0	2	4	2	5	5	5	5	5	3	4	5	5	5	5	3
874	621	1	21	3	8	3	3	3	3	3	4	1	1	4	2	0	1	1	1	1	0	1	0	0	2	0	1	1	1	1	0	1	0	0	3	3	2	2	1	3	1	3	3	2	2	4	3	4	4
1002	627	1	21	3	2	3	2	4	3	2	3	1	4	3	1	0	0	0	0	0	0	0	0	0	1	0	0	0	0	0	0	0	0	0	2	2	2	3	2	3	2	3	2	3	2	3	2	3	2
14	535	2	19	1	7	4	4	3	4	1	4	1	3	3	2	0	1	1	1	1	0	0	0	0	2	0	1	1	1	1	0	1	0	0	4	4	1	2	1	2	1	2	2	2	2	2	2	2	2
399	590	2	20	3	2	1	3	3	1	1	4	1	3	3	2	0	1	0	0	0	0	0	0	0	2	0	1	0	0	1	1	0	0	0	2	4	2	3	1	2	2	2	5	2	2	4	4	4	2
517	655	1	21	3	2	3	4	3	4	3	4	1	4	4	2	0	1	1	1	1	0	0	0	0	2	0	1	0	1	1	0	0	0	0	2	3	3	5	4	5	5	2	3	4	3	4	5	4	5
208	300	2	23	4	12	3	3	3	4	4	4	1	2	3	2	0	1	0	1	1	0	0	0	0	2	0	1	0	1	1	0	0	0	0	2	4	3	3	1	5	4	4	5	5	3	3	4	3	4
382	357	2	21	3	2	3	3	3	2	1	3	4	3	3	2	1	1	0	0	1	0	0	0	0	2	1	1	0	0	1	0	0	0	0	4	4	1	4	1	1	1	2	4	2	2	3	4	4	5
510	734	1	19	1	7	4	3	4	4	4	4	1	4	1	2	0	1	0	0	0	0	0	0	0	2	0	1	0	0	0	0	0	0	0	2	4	2	2	2	2	2	2	2	2	2	4	3	2	3
844	631	2	22	4	12	1	3	4	4	4	4	2	4	4	2	0	1	0	1	1	0	0	0	0	2	0	1	0	1	1	0	0	0	0	4	4	4	3	3	5	5	4	5	4	5	4	5	5	5
366	567	2	21	3	2	4	3	3	3	3	4	1	4	4	2	0	1	1	1	1	0	0	0	0	2	0	1	1	1	1	0	0	0	0	4	4	2	4	2	4	2	4	2	5	2	4	4	4	4
505	603	2	19	1	12	3	4	3	4	3	3	1	3	3	2	0	1	0	1	1	0	0	0	0	2	0	1	0	1	1	0	0	0	0	4	3	2	2	1	1	1	1	1	2	2	4	3	5	4
777	663	2	18	1	12	4	3	4	4	4	4	4	4	4	2	1	1	1	1	1	0	0	0	0	2	1	1	1	1	1	1	0	0	0	3	4	2	2	2	2	2	3	4	2	3	3	4	3	3
822	503	2	22	4	10	4	2	3	4	2	4	1	1	1	2	0	1	0	0	0	0	0	0	0	2	0	1	0	1	1	0	0	0	0	2	2	2	3	1	1	1	2	1	3	2	3	2	3	4
547	460	2	19	1	8	2	2	3	4	4	4	1	4	4	1	0	0	0	0	0	0	0	0	0	1	0	0	0	0	0	0	0	0	0	2	2	4	2	3	5	3	2	5	2	2	5	5	5	5
573	635	1	18	1	12	2	2	3	4	3	4	4	4	4	2	0	1	0	0	1	0	1	0	0	2	1	1	1	0	1	1	1	0	0	2	3	3	5	5	5	5	5	5	5	5	4	5	4	5
630	424	2	19	1	12	4	2	3	4	3	4	1	3	2	2	0	1	0	0	0	0	0	0	0	2	0	1	0	0	1	0	0	0	0	2	3	1	5	1	1	1	5	5	2	3	4	4	4	3
723	673	2	20	3	7	1	3	3	4	3	4	1	4	1	2	0	1	1	1	1	0	0	0	0	2	0	1	1	1	1	0	0	0	0	2	3	2	2	2	3	2	2	5	2	1	2	2	2	3
999	300	1	23	4	8	2	3	1	4	2	4	4	3	3	2	1	1	0	1	1	1	1	0	0	2	1	1	0	0	1	0	1	0	0	2	3	2	5	5	5	5	5	5	5	5	5	4	5	5
530	785	2	19	1	12	3	4	3	4	4	4	1	4	4	2	0	1	0	1	1	0	0	0	0	2	0	1	0	1	1	0	0	0	0	4	4	4	5	5	5	5	3	3	3	3	3	3	4	4
804	685	1	23	5	10	1	2	3	4	4	4	4	4	3	2	1	1	1	1	1	1	1	1	0	2	1	1	1	1	1	1	1	1	0	2	4	2	4	3	3	4	3	5	4	5	3	4	3	4
864	646	1	19	1	10	4	3	4	3	2	4	1	3	3	2	0	1	0	1	0	0	0	0	0	2	0	1	0	1	0	0	0	0	0	4	3	2	2	1	2	1	1	5	1	2	2	3	3	2
889	777	1	21	3	13	1	3	3	4	3	4	4	4	4	2	0	1	0	1	0	0	1	0	0	1	0	0	0	0	0	0	0	0	0	2	3	4	5	5	5	5	5	5	5	5	5	4	5	5
916	900	1	23	4	13	1	1	4	1	1	4	1	1	1	2	0	1	0	0	0	0	0	0	0	2	0	1	0	0	0	0	0	0	0	1	1	1	1	1	1	1	1	1	1	1	1	2	2	4
58	783	2	19	1	5	2	3	3	3	3	4	1	4	3	2	0	1	1	1	1	1	1	1	0	2	0	1	1	1	1	0	0	0	0	2	3	3	3	2	3	2	2	5	2	2	2	1	3	3
946	300	1	20	2	5	2	2	3	3	3	4	1	3	3	1	0	0	0	0	0	0	0	0	0	1	0	0	0	0	0	0	0	0	0	2	2	2	3	1	2	1	2	2	1	1	2	3	2	2
1000	370	2	20	2	5	4	2	4	3	3	4	1	4	3	2	0	1	0	1	0	0	0	0	0	2	0	1	1	1	1	0	0	0	0	4	4	2	2	2	3	1	4	4	1	2	2	3	4	3
162	488	1	20	1	8	4	3	4	4	4	4	4	4	4	2	0	1	0	1	1	0	0	0	0	2	0	1	0	0	0	0	0	0	0	3	4	4	5	5	3	3	3	3	1	3	3	4	5	4
192	605	2	21	3	10	1	2	3	4	4	4	1	4	4	2	0	1	0	0	1	0	0	0	0	2	0	1	0	1	1	0	0	0	0	2	4	3	2	1	2	2	2	5	3	4	4	3	4	3
385	693	2	21	3	2	2	3	3	4	4	4	1	3	3	2	0	1	0	0	0	0	0	0	0	1	0	0	0	0	0	0	0	0	0	2	2	2	2	2	1	2	2	5	3	2	2	3	2	4
722	469	1	20	2	6	1	4	3	4	4	4	1	1	1	2	0	1	1	1	1	1	1	1	0	2	0	1	1	1	1	1	1	1	0	2	2	3	3	3	5	3	5	5	1	3	2	2	3	3
145	634	1	19	1	12	3	1	3	2	2	4	1	3	3	2	0	1	0	1	0	1	1	0	0	2	0	1	0	1	1	0	1	0	0	3	3	1	2	1	1	1	1	1	1	1	2	1	4	2
206	464	1	19	1	12	3	3	4	4	3	4	4	4	4	2	0	1	0	0	0	0	0	0	0	2	0	1	0	0	0	0	0	0	0	2	2	2	2	3	1	1	2	3	1	5	4	5	3	3
586	490	2	19	1	5	4	3	3	4	4	4	1	4	4	2	0	1	1	0	1	0	0	0	0	2	0	1	1	1	1	1	0	0	0	4	4	2	2	1	1	1	2	3	1	3	5	4	4	4
634	347	2	21	3	2	5	2	3	4	2	4	1	1	3	2	0	1	0	0	1	0	0	0	0	2	0	1	0	1	1	0	0	0	0	2	3	2	2	1	2	1	4	4	3	2	5	5	4	5
790	434	1	19	1	10	2	2	3	4	3	4	3	4	3	2	0	1	0	0	1	0	0	0	0	2	0	1	0	1	1	0	0	0	0	2	2	2	3	3	3	3	3	3	2	2	3	2	4	5
895	357	2	20	1	8	3	2	3	3	1	4	1	4	4	1	0	0	0	0	0	0	0	0	0	2	0	1	0	1	1	0	0	0	0	2	2	4	4	4	4	4	4	5	2	4	4	4	4	4
54	424	2	19	1	4	3	4	3	4	4	4	4	4	4	2	0	1	1	1	1	1	1	1	0	2	0	1	1	1	1	1	1	1	0	4	4	3	5	5	5	5	5	5	5	5	5	4	5	5
224	790	2	19	1	5	2	3	3	4	2	4	4	4	4	2	0	1	1	0	0	0	0	0	0	2	0	1	1	0	0	0	0	0	0	2	2	2	2	2	2	2	3	3	1	2	1	2	2	2
389	429	2	20	4	2	3	3	3	4	3	4	3	3	4	2	0	1	0	1	1	0	0	0	0	2	0	1	0	0	0	0	0	0	0	2	3	2	4	2	3	3	3	5	2	2	2	3	5	5
552	1074	2	18	1	10	3	3	3	4	2	4	4	4	4	2	0	1	0	0	0	0	0	0	0	2	0	1	0	1	1	0	0	0	0	4	3	4	2	1	3	2	2	3	1	2	4	5	5	5
176	689	2	19	1	12	1	3	3	4	4	4	1	4	4	2	0	1	1	1	1	1	1	0	0	2	0	1	1	1	1	1	1	1	0	2	3	3	3	4	5	3	5	5	5	5	4	5	5	5
354	633	2	20	2	2	5	3	4	4	1	4	1	1	1	1	0	0	0	0	0	0	0	0	0	2	0	1	0	1	1	0	0	0	0	2	2	1	3	1	1	1	2	2	2	2	1	2	1	3
462	445	2	19	3	2	3	3	3	4	2	3	1	2	3	2	0	1	0	1	0	0	0	0	0	2	0	1	0	1	0	0	0	0	0	3	3	2	3	3	3	3	3	3	3	5	3	3	3	3
537	726	2	19	1	3	2	2	3	3	2	4	1	4	3	2	0	1	0	0	0	0	0	0	0	2	0	1	0	0	1	0	0	0	0	2	4	2	5	5	5	3	2	3	1	1	3	4	3	3
740	496	1	19	1	10	3	2	3	4	2	4	1	3	3	2	0	1	0	1	1	0	1	0	0	2	0	1	0	1	1	0	0	0	0	4	3	2	3	2	1	1	3	3	1	2	3	3	4	4
928	622	2	20	3	8	1	2	3	4	3	4	1	4	4	2	0	1	1	0	0	0	0	0	0	1	0	0	0	0	0	0	0	0	0	3	2	2	5	1	2	3	5	5	1	5	1	2	2	3
358	1061	2	21	3	2	4	2	3	4	1	4	1	4	1	2	0	1	0	0	0	0	0	0	0	2	0	1	0	0	1	0	0	0	0	2	3	2	4	3	2	3	3	2	3	2	2	3	3	3
652	583	2	18	1	2	3	4	4	4	3	4	4	4	4	2	1	1	1	1	1	1	0	0	0	2	1	1	1	1	1	0	0	0	0	4	3	3	3	2	5	4	3	2	2	4	4	4	4	4
654	807	2	19	1	12	1	2	4	4	3	3	3	3	3	2	0	1	0	0	0	0	0	0	0	2	1	1	0	1	1	0	0	0	0	2	3	2	2	1	2	1	2	3	1	2	2	3	4	3
743	473	2	20	2	10	3	3	3	3	3	4	1	1	4	2	0	1	0	1	1	0	0	0	0	2	0	1	0	1	1	0	0	0	0	2	3	2	2	2	2	2	2	4	1	2	3	3	4	4
846	594	2	23	4	2	5	1	4	2	1	3	3	3	3	2	0	1	0	0	0	0	0	0	0	2	1	1	0	1	0	0	0	0	0	4	4	2	2	2	1	1	2	2	2	2	2	1	2	3
373	919	2	21	3	2	4	3	3	3	1	4	1	3	2	2	0	1	1	0	0	1	1	0	0	2	0	1	1	0	1	0	0	0	0	2	3	2	4	3	2	1	3	3	2	3	2	3	3	4
967	487	1	21	3	2	5	3	4	2	2	3	3	3	3	2	0	1	0	0	0	0	0	0	0	2	0	1	0	0	0	0	0	0	0	3	2	2	2	2	2	1	3	2	1	2	2	3	3	3
11	926	2	19	1	7	4	3	3	3	2	4	1	4	4	2	0	1	0	0	0	0	0	0	0	2	0	1	1	1	1	1	1	1	1	2	2	2	2	2	2	2	3	3	2	3	3	3	3	4
814	727	2	23	5	10	4	3	4	4	4	4	1	1	4	2	0	1	1	1	0	0	0	0	0	2	0	1	0	1	1	0	0	0	0	2	4	2	2	2	3	2	3	3	2	3	3	2	4	4
1009	499	2	21	3	2	3	3	3	4	3	3	2	2	3	2	0	1	0	0	1	0	0	0	0	2	0	1	0	1	1	0	0	0	0	2	2	2	3	3	3	3	3	2	2	2	2	3	2	2
1028	714	1	18	3	2	2	3	3	3	3	4	1	4	4	2	0	1	0	0	0	0	0	0	0	2	0	1	0	1	1	0	0	0	0	4	4	2	3	2	3	2	2	3	2	2	2	3	2	2
102	775	1	18	1	7	2	3	4	2	2	4	1	4	4	2	0	1	0	0	0	0	0	0	0	2	0	1	1	0	1	0	0	0	0	4	4	2	4	2	2	1	2	1	2	2	3	2	3	3
110	712	1	21	1	8	2	1	4	2	1	4	1	4	1	1	0	0	0	0	0	0	0	0	0	2	0	1	0	0	0	0	1	0	0	1	1	2	5	1	1	1	1	2	1	2	2	1	4	5
171	317	2	18	1	12	1	2	3	4	3	4	1	4	4	2	0	1	0	0	0	1	0	0	0	2	0	1	0	1	1	0	0	0	0	2	3	2	3	1	3	3	4	4	1	2	3	4	4	5
332	469	1	19	1	10	3	4	3	4	4	3	1	3	3	2	0	1	0	1	1	0	0	0	0	1	0	0	0	0	0	0	0	0	0	2	3	4	2	1	2	2	2	5	3	2	4	3	4	4
490	555	2	22	3	2	1	3	4	4	2	3	1	1	1	2	0	1	0	0	0	0	0	0	0	2	0	0	0	0	1	0	0	0	0	4	1	3	4	2	1	2	2	4	4	2	4	4	4	3
742	587	2	20	2	10	3	3	3	3	3	4	4	4	4	2	1	1	1	1	1	1	1	1	0	2	1	1	1	1	1	1	1	1	0	4	4	4	5	5	5	5	3	5	2	5	4	3	4	5
806	712	2	22	4	12	2	3	3	4	4	4	3	4	3	2	0	1	0	1	1	0	0	0	0	2	0	1	0	1	1	0	0	0	0	4	3	3	3	2	3	1	3	3	3	3	4	3	3	3
724	632	2	19	2	7	2	3	4	4	3	4	1	4	4	2	0	1	0	1	1	1	1	1	0	2	0	1	1	1	1	1	1	0	0	2	4	3	2	2	2	2	3	5	1	2	2	2	2	3
571	360	1	20	1	12	5	1	1	1	1	4	4	4	4	2	0	1	0	0	0	0	0	0	0	2	0	1	0	0	0	0	0	0	0	1	1	1	2	2	2	2	2	2	2	2	5	4	5	5
619	668	1	21	3	2	2	3	4	3	1	4	3	1	1	2	0	1	0	0	0	0	0	0	0	2	1	1	0	1	1	1	0	0	0	2	4	2	4	1	1	2	3	2	2	1	5	5	4	4
707	710	2	19	2	10	1	2	4	2	1	4	4	3	3	2	1	1	0	0	0	0	0	0	0	2	1	1	1	1	1	1	1	0	0	2	3	2	5	5	5	5	5	5	5	5	5	3	5	4
647	701	2	21	3	10	2	2	3	2	2	4	1	1	1	2	0	1	0	1	1	0	0	0	0	1	0	0	0	0	0	0	0	0	0	2	3	1	2	1	1	1	4	5	1	3	5	4	4	5
673	795	2	18	1	8	3	3	3	1	2	4	4	3	2	2	0	1	1	0	0	0	0	0	0	2	1	1	0	0	1	0	1	0	0	2	2	2	2	3	5	2	3	3	3	3	5	4	4	4
998	750	1	23	4	8	4	4	4	4	4	4	4	4	4	2	0	1	0	0	0	0	0	0	0	2	1	1	1	1	1	0	1	1	0	3	2	4	2	5	5	5	5	5	5	5	4	5	5	5
596	683	2	18	1	12	3	2	3	3	2	4	1	4	4	2	0	1	0	0	1	0	0	0	0	2	0	1	0	0	1	0	0	0	0	3	3	4	3	1	4	3	4	4	1	3	4	4	5	4
33	587	1	19	1	5	1	4	4	3	3	4	4	4	4	2	0	1	0	1	1	1	1	1	0	2	0	1	1	1	1	1	1	1	0	2	3	4	5	5	2	2	5	5	5	5	5	4	5	5
355	301	2	19	1	10	1	3	4	4	3	4	1	1	4	2	0	1	0	0	1	0	0	0	0	2	0	1	0	0	1	0	0	0	0	4	4	3	2	2	3	2	4	4	1	2	3	3	3	4
809	677	2	23	5	10	1	3	1	4	3	4	1	4	4	2	0	1	0	1	1	0	0	0	0	2	0	1	1	1	1	0	0	0	0	4	2	3	3	2	5	3	5	5	2	2	4	5	5	5
910	637	1	20	2	8	3	3	4	3	2	4	1	4	4	2	0	1	1	1	1	0	0	0	0	2	0	1	1	1	1	0	0	0	0	4	3	2	5	2	2	2	5	3	1	1	3	3	3	3
53	649	2	19	1	5	2	3	3	3	2	4	4	4	4	2	1	1	0	0	0	0	0	0	0	2	0	1	0	0	1	0	0	0	0	2	3	2	3	2	4	3	3	5	2	3	4	3	2	2
413	370	2	19	1	12	2	3	3	2	2	4	3	1	3	2	1	1	1	0	1	0	0	0	0	2	1	1	1	0	1	0	0	0	0	2	2	2	3	2	3	1	3	3	1	3	3	3	2	3
62	405	2	18	1	5	4	2	3	2	2	3	1	1	1	2	0	1	0	0	0	0	0	0	0	2	0	0	0	0	1	0	0	0	0	2	2	2	2	1	1	1	1	3	2	2	2	3	2	2
542	790	1	19	1	3	3	4	4	4	4	4	4	4	4	2	1	1	0	1	0	0	0	0	0	2	1	1	0	1	1	0	0	0	0	2	4	4	3	3	3	3	3	3	4	4	5	5	5	4
713	593	2	20	2	7	3	2	3	3	2	3	1	3	3	2	0	1	0	0	1	0	1	1	0	2	0	1	0	1	1	0	0	0	0	3	3	3	3	1	3	3	2	5	2	2	5	4	4	5
489	723	2	18	1	12	1	3	3	4	3	4	1	4	4	2	0	1	1	0	0	0	0	0	0	2	0	0	0	0	1	0	0	0	0	2	3	4	5	1	4	2	2	4	1	1	4	5	4	4
915	605	2	22	2	13	3	2	3	1	1	3	3	3	3	1	0	0	0	0	0	0	0	0	0	1	0	0	0	0	0	0	0	0	0	2	2	2	1	1	3	1	1	3	3	3	3	2	3	3
418	605	2	19	1	10	3	3	3	3	3	2	3	2	3	1	0	0	0	0	0	0	0	0	0	1	0	0	0	0	0	0	0	0	0	2	4	3	3	3	2	4	4	2	4	3	2	2	4	3
507	769	1	20	1	7	3	4	3	3	4	4	4	4	4	2	0	1	0	1	1	0	1	1	0	2	0	1	1	1	1	0	0	1	0	4	4	2	3	2	5	2	1	5	1	3	5	4	5	5
629	507	1	23	1	12	5	4	3	4	4	4	4	4	4	1	0	0	0	0	0	0	0	0	0	1	0	0	0	0	0	0	0	0	0	1	1	1	3	3	3	3	3	3	3	3	4	4	5	4
906	617	2	21	3	2	3	2	3	4	4	4	4	4	4	2	0	1	1	0	0	0	0	0	0	2	1	1	1	1	0	1	1	1	0	2	4	4	3	3	3	3	3	3	2	3	4	4	4	4
909	517	1	18	1	8	1	3	4	2	2	4	4	4	4	2	1	1	0	0	1	0	1	0	0	2	1	0	0	0	0	0	0	0	1	2	3	3	5	5	5	5	5	5	5	5	5	4	5	5
44	522	2	19	1	4	4	4	4	4	4	4	1	4	4	2	0	1	0	1	1	0	0	0	0	2	0	1	0	1	1	0	0	0	0	3	3	4	5	5	5	2	4	5	3	5	5	4	5	5
193	544	2	19	1	6	1	2	2	1	2	3	1	1	1	1	0	0	0	0	0	0	0	0	0	2	0	0	0	0	1	1	1	0	0	3	2	2	1	1	3	1	2	3	3	1	2	1	2	3
929	640	1	19	1	7	4	3	3	4	2	3	3	3	3	1	0	0	0	0	0	0	0	0	0	1	0	0	0	0	0	0	0	0	0	3	3	3	4	4	4	4	4	4	4	4	4	3	4	4
34	514	2	18	1	7	1	2	3	4	4	4	3	3	3	2	0	1	0	1	1	1	1	0	0	2	0	1	1	1	1	1	1	0	0	2	3	4	2	2	2	2	2	2	2	2	4	5	5	5
174	826	1	19	1	3	5	3	3	2	1	4	4	1	3	2	1	1	0	0	1	0	0	0	0	2	1	1	0	1	1	0	0	0	0	2	3	2	1	1	2	1	2	3	2	1	2	1	1	1
585	439	2	19	1	12	3	2	3	2	2	4	1	4	1	2	0	1	0	0	0	0	0	0	0	2	0	1	0	0	0	0	0	0	0	2	4	2	2	2	2	1	2	2	2	2	4	4	5	4
725	566	2	20	2	6	3	3	4	4	4	4	1	1	3	2	0	1	0	0	0	0	0	0	0	2	0	1	0	1	1	0	0	0	0	4	4	2	2	2	2	2	2	2	2	2	2	2	3	3
726	521	2	19	2	6	3	3	3	4	4	4	4	1	4	2	1	1	1	1	1	0	0	0	0	2	1	1	1	1	1	1	1	1	0	2	4	2	2	2	2	2	2	2	2	2	2	3	3	3
800	860	2	22	5	10	3	3	3	1	3	4	1	1	4	2	0	1	0	1	1	0	0	0	0	2	0	1	0	1	1	0	0	0	0	2	3	2	3	3	2	2	5	5	2	5	3	4	4	4
921	635	1	20	2	8	3	4	1	3	3	4	1	4	4	2	0	1	1	1	1	1	1	0	0	2	0	1	1	1	1	1	1	0	0	3	3	3	2	2	2	2	3	3	4	4	2	3	4	3
245	786	1	20	2	12	4	3	3	4	2	4	1	1	1	2	0	1	0	0	1	0	0	0	0	2	0	0	0	0	1	0	0	0	0	2	2	2	5	5	5	5	5	5	5	5	4	5	4	3
460	333	1	21	3	2	3	2	3	3	3	3	3	3	3	1	0	0	0	0	0	0	0	0	0	2	0	1	1	1	1	0	0	0	0	2	2	2	3	1	2	1	2	2	1	1	4	5	5	4
504	648	1	20	3	2	5	2	3	4	3	4	4	4	4	1	0	0	0	0	0	0	0	0	0	1	0	0	0	0	0	0	0	0	0	2	3	2	5	2	2	2	2	2	2	2	4	4	5	5
526	760	1	19	1	10	1	2	3	4	4	4	4	4	4	2	0	1	1	1	1	1	1	1	0	2	0	1	1	1	1	1	1	1	0	4	3	4	3	3	5	2	3	3	1	3	4	5	5	5
540	615	2	22	3	2	2	4	3	3	3	3	1	3	3	2	0	1	0	0	0	0	0	0	0	2	0	1	0	0	0	0	0	0	0	2	4	2	3	3	3	3	3	3	3	3	5	4	5	4
310	792	2	18	1	10	2	3	3	2	2	3	1	3	3	2	0	1	1	1	1	0	0	0	0	2	0	1	1	1	1	0	0	0	0	4	4	3	2	2	3	3	3	2	3	3	3	2	2	2
607	507	1	18	1	12	4	2	4	4	2	4	1	4	4	1	0	0	0	0	0	0	0	0	0	1	0	0	0	0	0	0	0	0	0	2	1	1	2	1	1	1	1	1	1	2	2	4	3	4
719	854	2	20	2	10	3	3	3	4	4	4	3	1	3	2	0	1	1	1	1	0	0	0	0	2	1	1	1	1	1	0	0	0	0	2	3	4	4	4	4	4	5	5	2	5	2	1	1	2
6	1014	1	22	3	4	4	3	2	3	3	4	1	4	4	2	0	1	0	0	0	0	0	0	0	2	0	1	0	0	0	0	0	0	0	2	3	2	5	2	2	2	2	2	3	2	3	2	3	2
87	535	2	19	1	7	3	4	3	4	4	4	1	4	4	1	0	0	0	0	0	0	0	0	0	1	0	0	0	0	0	0	0	0	0	4	3	3	3	3	3	2	5	5	2	5	5	5	5	5
267	520	2	21	4	5	4	3	4	3	3	4	4	4	4	2	0	1	0	0	0	0	0	0	0	2	1	1	1	1	1	1	1	1	0	3	4	2	5	1	5	2	5	5	1	5	5	4	5	5
458	862	2	22	3	2	5	2	1	2	1	3	3	3	3	2	0	1	1	1	1	0	1	0	0	2	0	1	1	0	1	0	1	0	0	1	1	2	3	2	2	2	2	2	2	2	5	5	3	4
811	884	2	22	4	12	1	2	3	2	2	3	1	2	3	2	0	1	0	0	0	0	0	0	0	2	0	1	0	1	1	0	0	0	0	2	3	2	2	2	2	2	5	5	5	3	3	4	4	4
16	506	2	18	1	7	4	2	3	4	4	4	1	4	4	2	0	1	0	0	0	0	0	0	0	2	0	1	0	1	1	0	0	0	0	3	3	3	5	4	2	2	5	5	1	5	4	5	4	5
45	524	2	19	1	7	1	2	4	2	2	4	1	3	3	2	0	1	1	0	1	0	0	0	0	2	0	1	1	1	1	0	0	0	0	3	3	2	2	2	3	2	3	4	3	4	3	2	4	4
144	549	1	19	1	12	4	3	3	4	3	4	1	4	3	2	0	1	1	1	1	0	0	0	0	2	0	1	1	1	1	0	0	0	0	4	4	4	2	1	2	2	2	2	1	1	4	3	4	5
851	358	2	22	4	8	5	1	2	1	1	3	3	3	2	2	0	1	0	0	0	0	0	0	0	1	0	0	0	0	0	0	0	0	0	1	2	1	3	3	3	1	3	3	1	3	3	4	3	3
18	435	1	19	1	7	4	3	3	3	3	4	1	1	1	2	0	1	1	1	1	1	1	0	0	2	0	1	1	1	1	1	1	0	0	4	3	2	2	2	2	2	2	2	2	2	2	3	2	2
105	419	2	20	2	2	1	3	3	3	2	4	1	1	3	2	0	1	0	1	1	0	0	0	0	2	0	1	1	1	1	0	0	0	0	2	4	4	3	2	3	2	2	5	1	2	4	3	3	4
336	462	1	20	1	10	2	3	3	2	2	4	1	4	3	2	0	1	0	0	0	0	0	0	0	2	0	1	0	1	1	0	0	0	0	2	3	2	4	4	4	3	4	5	3	5	4	5	5	4
407	594	2	20	3	2	1	3	3	4	1	4	1	4	3	2	0	1	0	1	1	0	0	0	0	2	0	1	1	1	1	0	0	0	0	4	3	2	5	4	2	2	2	4	1	3	5	5	5	5
411	642	1	18	1	12	4	2	1	4	4	4	4	4	4	2	0	1	0	1	1	0	0	0	0	2	0	1	0	0	0	0	0	0	0	2	2	2	1	1	1	1	2	2	1	1	3	3	3	3
541	879	2	21	1	12	4	4	3	3	2	4	4	4	4	2	1	1	1	1	1	0	0	0	0	2	1	1	1	1	1	0	0	0	0	2	2	2	5	5	5	3	3	3	3	3	4	4	4	4
515	420	2	19	1	10	3	2	3	4	3	3	1	3	3	2	0	1	0	0	0	0	0	0	0	2	0	1	0	1	1	0	0	0	0	2	3	2	3	1	2	1	1	2	1	2	4	4	5	3
565	777	1	19	1	1	1	2	1	2	1	3	1	1	1	2	0	1	0	0	0	0	0	0	0	1	0	0	0	0	0	0	0	0	0	2	1	1	2	1	1	1	1	1	1	5	4	5	3	3
574	561	2	19	1	12	4	4	4	4	4	4	1	4	4	2	0	1	1	0	0	0	0	0	0	2	0	1	1	1	1	0	0	0	0	3	3	4	2	2	2	2	2	2	1	2	3	3	3	4
633	591	2	22	4	5	1	2	3	2	1	4	1	4	3	2	0	1	0	0	1	0	0	0	0	2	0	1	0	0	1	0	0	0	0	2	4	2	2	1	1	1	2	2	1	3	5	4	5	4
665	721	1	20	1	10	3	2	3	2	2	4	4	4	4	2	0	1	1	1	1	0	0	0	0	2	0	1	1	1	1	0	0	0	0	2	3	2	3	2	4	2	1	2	2	3	5	5	4	2
675	398	1	18	1	12	2	3	3	3	4	4	1	4	3	2	0	1	1	1	1	0	0	0	0	1	0	0	0	0	0	0	0	0	0	4	2	2	2	3	2	1	1	3	1	1	5	5	5	3
615	669	2	22	3	5	2	2	4	4	2	4	1	4	1	2	0	1	0	0	1	0	0	0	0	2	0	1	0	0	0	0	0	0	0	2	2	4	2	2	3	1	2	1	1	2	2	2	3	3
669	630	2	20	3	3	3	2	3	2	1	3	3	3	3	2	0	1	0	0	0	0	0	0	0	2	0	1	0	0	0	0	0	0	0	2	4	2	3	3	3	3	3	3	3	3	4	5	4	5
796	689	2	18	1	10	2	2	3	2	1	4	4	4	4	2	0	1	1	1	1	0	0	0	0	2	0	1	0	1	1	0	0	0	0	1	4	2	2	2	3	2	2	2	2	2	4	3	4	4
276	652	2	20	3	7	1	2	3	2	2	4	1	1	3	2	0	1	0	0	0	0	0	0	0	2	0	1	0	0	0	0	0	0	0	2	2	4	5	5	5	5	3	5	5	5	2	2	3	2
2	1042	1	20	2	4	3	3	3	2	2	4	2	3	3	2	0	1	0	0	0	0	0	0	0	2	0	1	0	0	0	0	0	0	0	2	3	4	3	4	4	3	2	5	5	3	4	3	4	3
229	485	2	19	1	5	3	3	4	4	4	4	1	4	4	2	0	1	0	1	1	0	0	0	0	2	0	1	1	1	1	1	1	1	0	4	4	4	5	5	5	5	5	5	5	5	4	5	5	5
415	504	1	21	3	2	2	3	3	1	2	4	4	2	2	2	1	1	0	0	0	0	0	0	0	2	1	1	0	0	0	0	0	0	0	2	2	2	5	3	3	1	1	4	1	3	5	4	4	3
577	488	2	21	3	2	4	3	3	2	2	3	1	1	1	2	0	1	1	1	1	0	0	0	0	2	0	1	1	1	1	0	0	0	0	2	3	2	2	2	3	2	3	2	3	2	2	3	4	4
641	500	2	21	4	12	2	4	4	4	4	4	1	4	4	2	0	1	1	1	1	1	1	1	0	2	0	1	1	1	1	1	1	1	0	4	4	4	5	5	5	5	5	5	5	5	4	4	5	5
701	485	2	20	2	7	1	3	3	2	3	4	1	4	1	2	0	1	1	0	1	0	0	0	0	2	0	1	1	0	1	0	0	0	0	3	3	3	4	4	4	4	3	4	1	4	4	4	5	4
600	814	2	19	1	3	1	3	3	4	1	4	1	4	3	2	0	1	0	0	1	0	0	0	0	2	0	1	0	0	1	0	0	0	0	2	4	1	3	1	1	1	2	5	5	3	5	4	3	4
97	856	2	19	1	7	3	3	3	4	3	3	1	3	3	2	0	1	1	1	1	0	0	0	0	2	0	1	1	1	1	1	0	0	0	3	3	2	4	4	4	3	3	3	3	3	4	3	4	3
937	497	2	20	2	5	1	2	3	4	2	4	1	4	3	2	0	1	0	0	0	0	0	0	0	2	0	1	0	0	0	0	0	0	0	2	2	2	2	5	5	5	4	4	4	4	4	3	4	4
1025	450	1	23	5	8	1	2	3	4	3	3	1	3	3	1	0	0	0	0	0	0	0	0	0	1	0	0	0	0	0	0	0	0	0	4	4	3	2	2	3	2	2	3	2	2	2	3	3	2
244	685	2	21	2	12	4	3	3	4	2	3	1	3	3	2	0	1	0	1	1	0	0	0	0	2	0	1	1	1	1	0	0	0	0	2	2	2	3	3	3	3	3	3	3	3	4	3	3	3
274	501	2	22	4	12	3	3	3	3	3	4	1	4	3	2	0	1	0	0	1	0	0	0	0	2	0	1	0	0	1	0	0	0	0	2	3	3	3	3	3	3	3	3	3	3	1	2	2	1
347	714	1	20	3	2	5	3	3	4	4	4	1	4	4	1	0	0	0	0	0	0	0	0	0	2	0	1	0	1	1	0	0	0	0	4	4	4	2	2	5	5	5	5	5	5	5	4	5	5
580	637	2	21	3	2	2	2	4	3	3	3	1	3	3	2	0	1	0	1	1	0	0	0	0	2	0	1	0	1	1	0	0	0	0	4	3	2	3	3	4	4	2	4	3	3	3	3	4	4
173	327	2	22	1	3	3	4	3	4	3	4	4	4	4	2	0	1	0	0	0	0	0	0	0	2	1	1	0	1	1	0	0	0	0	2	3	3	2	2	3	2	3	4	2	2	4	3	5	5
194	879	2	20	2	12	5	3	3	4	4	4	3	1	1	2	0	1	0	0	0	0	0	0	0	2	1	0	0	1	1	0	0	0	0	2	2	1	3	2	2	1	2	4	1	3	3	4	3	3
495	923	2	21	3	2	3	3	4	4	2	4	3	4	3	2	0	1	1	1	1	0	0	1	0	2	0	1	1	1	1	1	0	0	0	2	4	2	5	3	3	3	3	5	3	5	5	4	3	5
614	490	2	19	2	12	1	4	4	4	3	4	1	3	3	2	0	1	0	1	1	0	0	0	0	2	0	1	1	1	1	0	0	0	0	3	2	2	5	2	5	5	5	5	1	3	4	3	3	3
748	530	2	21	3	13	3	3	3	4	2	4	3	4	3	2	0	1	0	1	1	0	0	0	0	2	0	1	0	1	1	0	0	0	0	2	3	2	3	3	3	1	2	2	5	2	4	3	5	5
360	651	1	21	3	2	2	3	3	4	2	3	3	1	1	2	0	1	0	1	0	0	0	0	0	2	0	1	0	1	0	0	0	0	0	3	2	2	3	4	4	4	3	4	3	4	3	4	3	3
776	660	2	22	4	12	1	2	3	3	2	4	4	3	3	2	1	1	0	0	0	0	0	0	0	2	1	1	0	0	0	0	0	0	0	2	4	3	2	1	2	1	2	4	2	2	3	2	2	3
75	719	1	22	3	5	4	3	3	3	3	4	3	2	2	2	1	1	0	0	0	0	0	0	0	2	1	1	0	0	0	0	0	0	0	2	2	2	2	1	2	2	2	2	1	2	2	3	4	3
143	962	1	19	1	12	1	3	3	4	3	4	3	2	1	2	1	1	1	1	1	0	0	0	0	2	1	1	1	1	1	1	0	0	0	2	3	4	3	4	4	4	3	3	2	3	3	2	2	1
645	568	2	21	3	10	1	1	4	4	4	4	4	4	4	1	0	0	0	0	0	0	0	0	0	1	0	0	0	0	0	0	0	0	0	1	1	2	3	3	3	3	3	3	3	3	3	3	4	5
684	456	2	19	1	12	1	2	3	4	4	3	3	3	3	2	1	1	1	1	0	0	0	0	0	2	1	1	1	0	1	0	0	0	0	4	3	3	2	1	2	2	2	2	2	2	1	2	2	3
838	352	1	21	4	12	4	3	4	3	2	3	1	4	4	2	0	1	0	1	1	0	0	0	0	1	0	0	0	0	0	0	0	0	0	2	2	3	2	2	3	3	3	3	1	2	2	3	3	3
758	468	2	19	2	7	3	3	3	4	3	4	4	4	3	2	0	1	1	1	1	0	1	0	0	2	0	1	0	1	1	0	1	0	0	4	3	4	3	3	5	5	3	4	2	3	2	3	2	2
142	594	1	19	1	12	2	2	3	3	3	4	4	3	3	2	1	1	1	1	1	0	0	0	0	2	1	1	1	1	1	0	0	0	0	2	2	3	3	3	4	3	3	2	3	2	3	4	4	4
197	923	2	19	1	12	2	3	4	3	2	4	1	3	3	2	0	1	0	0	1	0	0	0	0	2	0	1	0	0	1	0	0	0	0	4	3	2	5	5	5	5	5	5	1	5	4	5	5	3
627	507	2	19	1	12	2	3	3	4	4	4	1	4	4	2	0	1	0	0	0	0	0	0	0	2	0	1	1	1	1	0	0	0	0	2	4	2	3	3	3	3	3	3	3	3	5	4	4	4
824	640	2	23	5	10	3	2	3	3	3	3	4	4	3	2	0	1	0	0	0	0	0	0	0	2	1	1	0	0	0	0	0	0	0	2	3	2	1	1	2	2	2	3	2	2	3	3	3	4
150	597	1	21	2	2	1	3	3	3	3	3	4	3	3	2	1	1	0	1	0	0	0	1	0	2	1	0	1	0	0	0	0	1	0	4	3	4	5	5	5	5	5	5	4	5	4	5	4	3
309	814	2	20	1	10	3	3	4	4	4	4	1	3	3	2	0	1	0	0	0	0	0	0	0	2	0	1	1	1	1	0	0	0	0	2	2	3	4	4	4	4	3	3	1	3	4	3	4	4
421	1055	1	22	3	2	2	4	3	4	2	4	1	4	4	2	0	1	1	0	1	0	0	0	0	2	0	1	1	1	1	0	0	0	0	2	3	1	5	1	3	3	3	3	3	3	2	2	4	3
602	504	1	19	1	12	4	2	3	4	3	4	4	3	3	2	1	1	1	1	1	0	1	0	0	2	1	1	1	1	1	0	0	0	0	2	3	4	2	2	2	2	1	1	1	3	2	2	3	3
668	512	2	18	1	7	3	3	3	2	2	4	1	4	4	2	0	1	0	0	0	0	0	0	0	2	0	1	0	1	1	0	0	0	0	3	4	2	1	4	2	2	2	2	2	2	5	4	4	5
763	788	2	19	1	12	1	3	3	4	4	4	1	4	4	2	0	1	0	0	0	0	0	0	0	2	0	1	0	1	1	0	0	0	0	2	3	2	4	4	3	3	4	2	4	2	3	4	4	4
845	723	1	22	4	12	4	4	3	3	3	4	3	4	3	2	1	1	0	1	1	0	0	0	0	1	0	0	0	0	0	0	0	0	0	4	4	2	4	3	4	4	3	2	5	3	3	4	2	4
1013	932	2	21	3	2	3	1	3	1	1	4	1	4	1	2	0	1	1	0	0	1	0	0	0	2	0	1	1	0	0	0	0	0	0	2	3	3	3	3	3	3	3	3	3	3	4	3	3	3
17	705	1	19	1	7	3	1	4	1	1	4	1	1	1	2	0	1	0	0	0	0	0	0	0	2	0	1	0	0	0	0	0	0	0	1	1	1	1	1	1	1	1	2	1	1	2	1	1	1
881	535	1	22	3	2	4	3	3	3	3	4	4	4	3	2	0	1	0	0	0	0	0	0	0	2	1	1	0	1	1	0	0	0	0	2	3	2	2	2	2	2	2	2	2	2	3	4	3	3
266	706	2	20	2	5	4	3	3	2	1	4	1	4	4	2	0	1	0	0	1	0	0	0	0	2	0	1	0	1	1	1	1	0	0	2	3	2	1	1	2	2	2	4	2	1	1	2	3	2
426	800	2	22	3	2	4	1	3	4	2	3	1	3	2	2	0	1	0	0	0	0	0	0	0	2	0	0	0	1	1	0	0	0	0	2	2	1	2	1	2	1	3	3	3	2	5	3	3	4
759	748	2	20	2	3	2	2	3	3	1	4	1	4	3	2	0	1	0	0	0	0	0	0	0	2	0	1	0	1	1	0	0	0	0	2	3	1	2	1	1	1	1	5	3	2	5	4	4	4
636	691	2	22	3	5	2	3	3	2	2	4	1	4	4	2	0	1	0	0	1	0	0	0	0	2	0	1	0	0	1	0	0	0	0	2	2	2	2	1	2	1	2	2	2	2	4	4	4	5
184	792	2	18	1	3	4	3	3	4	1	4	1	4	3	2	0	1	1	1	1	0	1	0	0	2	0	1	0	1	1	0	0	0	0	4	4	3	2	2	2	2	2	2	2	2	3	4	3	3
486	810	2	20	3	2	5	3	3	2	1	4	4	4	4	1	0	0	0	0	0	0	0	0	0	1	0	0	0	0	0	0	0	0	0	2	2	2	2	2	2	2	2	2	2	2	3	3	4	4
528	849	1	19	1	12	1	4	3	3	3	4	4	4	4	2	0	1	1	0	0	0	0	0	0	2	0	1	1	1	1	0	0	0	0	2	3	3	5	5	5	5	5	5	5	5	2	2	3	2
536	717	2	19	1	4	2	4	3	4	4	4	4	4	4	2	1	1	1	1	1	0	0	0	0	2	1	1	1	1	1	1	1	0	0	2	4	4	5	5	5	5	5	5	5	5	3	4	4	4
578	570	1	18	1	10	5	3	3	2	2	3	4	3	3	2	1	1	1	1	1	0	0	0	0	2	1	1	1	1	1	0	0	0	0	1	1	2	2	2	2	2	2	2	2	2	3	2	4	3
694	626	2	20	2	4	1	4	3	4	3	4	1	1	3	2	0	1	0	1	1	0	0	0	0	2	0	1	0	1	1	0	0	0	0	4	4	4	3	4	5	2	5	5	3	3	5	4	5	5
795	817	1	18	1	10	1	2	4	3	3	4	4	4	4	1	0	0	0	0	0	0	0	0	0	1	0	0	0	0	0	0	0	0	0	1	2	2	2	2	3	2	2	2	2	2	3	4	3	3
297	453	2	22	4	12	3	4	3	3	2	4	4	4	3	2	1	1	0	0	1	0	1	0	0	2	1	1	0	0	1	0	1	0	0	2	2	2	2	3	3	3	2	3	3	2	4	3	3	2
325	666	1	18	2	2	4	2	3	1	1	4	1	4	2	2	0	1	0	0	0	0	0	0	0	2	0	1	0	0	0	0	0	0	0	1	2	3	2	1	2	1	1	4	1	1	2	3	3	4
733	529	2	18	1	10	4	3	3	4	3	3	3	2	3	2	1	1	0	0	0	0	0	0	0	2	1	1	0	1	1	0	0	0	0	2	3	2	4	3	3	2	2	3	2	2	3	2	3	3
10	605	2	18	1	8	1	3	3	4	4	4	4	4	4	2	1	1	0	1	1	1	1	0	0	2	1	1	0	1	1	0	0	0	0	4	4	2	2	2	2	2	5	5	2	5	5	4	4	4
683	830	2	23	3	5	1	2	3	2	1	4	4	4	4	2	1	0	0	0	0	0	0	0	0	2	0	0	0	0	1	0	0	0	0	2	2	2	2	2	2	2	2	2	2	2	5	5	4	4
976	634	1	20	3	2	2	2	3	2	2	4	3	4	2	1	0	0	0	0	0	0	0	0	0	2	1	1	1	0	0	0	0	0	0	2	2	2	3	2	2	1	2	2	2	2	3	4	4	4
376	608	1	22	1	2	4	4	3	4	2	4	1	4	4	2	0	1	1	1	1	0	1	0	0	2	0	1	1	1	1	0	1	0	0	4	3	4	4	4	4	4	5	4	4	5	4	4	5	4
591	355	2	21	3	2	5	3	4	4	4	4	4	3	2	2	0	1	0	0	0	0	0	0	0	2	1	1	1	1	1	0	0	0	0	2	4	2	2	2	2	2	2	2	2	2	4	4	5	3
977	734	2	21	3	2	3	3	3	4	1	4	4	4	4	2	0	1	0	0	0	0	0	0	0	2	0	1	0	0	0	0	0	0	0	2	4	2	5	5	5	5	5	5	5	5	5	4	5	5
494	716	2	22	4	12	2	2	4	3	2	4	1	1	4	2	0	1	1	0	0	0	0	0	0	1	0	0	0	0	0	0	0	0	0	2	4	2	2	2	3	3	3	3	3	3	3	3	3	4
716	989	2	22	4	5	2	3	3	4	2	4	1	4	4	2	0	1	1	0	0	0	0	0	0	2	0	1	1	0	0	0	0	0	0	3	2	2	3	3	3	3	3	3	3	3	5	5	5	3
30	545	2	19	1	5	2	3	3	3	2	4	1	4	4	1	0	0	0	0	0	0	0	0	0	2	0	1	0	0	1	1	0	0	0	2	4	2	3	3	3	3	3	3	3	3	4	3	3	3
899	639	2	20	1	8	5	2	4	2	2	3	3	3	3	2	0	1	1	1	1	0	1	0	0	2	0	1	1	1	1	0	0	0	0	2	2	2	3	3	3	3	3	3	3	3	3	4	3	3
167	645	1	19	1	12	5	3	1	2	2	3	1	4	2	2	1	1	0	1	1	0	0	0	0	2	1	1	0	1	1	0	0	0	0	2	3	2	5	5	5	5	5	5	5	5	4	5	5	5
345	884	2	18	1	10	4	3	4	2	1	3	1	3	3	2	0	1	1	1	1	0	1	0	0	2	0	1	1	0	1	1	0	0	0	3	3	1	3	3	3	3	3	3	3	3	3	4	3	3
805	583	2	21	5	10	5	2	3	4	4	4	1	4	4	2	0	1	0	0	0	0	0	0	0	2	0	1	0	1	1	0	0	0	0	2	3	2	1	1	1	1	3	4	4	4	4	3	4	4
412	650	2	19	1	12	2	2	4	4	3	4	4	3	3	2	1	1	1	1	1	1	0	0	0	2	1	1	1	1	0	0	0	0	0	3	3	2	5	5	4	4	5	3	3	4	4	4	5	4
812	709	1	22	4	12	1	3	3	4	4	4	4	4	4	1	0	0	0	0	0	0	0	0	0	2	1	1	0	1	1	1	1	0	0	4	4	4	5	3	3	2	2	5	5	3	3	4	5	3
223	634	1	19	1	12	3	3	3	4	4	4	1	3	3	2	0	1	0	0	0	0	0	0	0	2	0	1	0	0	0	0	0	0	0	3	3	2	3	3	3	3	3	3	3	3	2	3	3	3
761	520	1	20	2	10	4	3	3	3	3	4	3	2	4	2	0	1	0	0	1	0	0	0	0	2	0	0	0	0	1	0	0	0	0	2	4	4	3	3	4	2	3	4	2	3	4	3	5	5
755	635	1	21	2	7	4	4	3	3	3	4	1	4	4	2	0	1	1	1	1	1	0	0	1	2	0	1	1	1	1	1	1	0	0	2	2	3	2	1	3	3	3	5	1	2	3	4	3	3
350	793	2	21	3	2	1	2	3	1	2	4	1	4	3	1	0	0	0	0	0	0	0	0	0	1	0	0	0	0	0	0	0	0	0	1	1	1	4	2	2	2	2	2	2	2	2	4	3	4
370	415	2	20	3	4	1	3	3	2	3	4	4	3	3	2	1	1	0	1	1	0	0	0	0	2	1	1	0	1	1	0	0	0	0	2	2	2	3	3	3	3	3	3	3	3	3	3	3	3
831	624	2	20	2	10	1	4	3	4	4	4	4	4	4	2	0	1	1	0	0	0	0	0	0	2	0	1	1	1	1	0	0	0	0	4	4	4	4	4	4	4	4	5	4	5	3	4	4	4
1001	474	2	21	3	2	3	2	3	3	3	4	4	4	4	2	1	1	0	0	0	0	0	0	0	2	0	1	0	0	0	0	0	0	0	2	3	3	4	4	4	4	3	4	5	4	4	5	4	4
582	815	2	18	1	10	1	2	3	2	3	4	1	4	3	2	0	1	1	1	1	1	1	1	0	2	0	1	1	1	1	1	1	1	0	4	4	4	2	1	3	2	2	4	1	3	4	4	4	4
501	326	1	21	4	2	2	3	3	4	4	1	1	1	1	1	0	0	0	0	0	0	0	0	0	2	0	1	1	1	1	1	1	0	0	3	3	2	4	4	4	4	3	3	4	3	3	4	4	5
762	499	2	19	2	10	1	2	3	4	4	4	3	1	3	2	1	1	1	1	0	0	0	0	0	2	1	1	1	1	1	0	0	0	0	2	4	4	4	3	4	3	4	3	1	3	4	3	4	3
769	668	2	22	4	2	2	2	4	2	2	4	1	4	3	2	0	1	0	0	0	0	0	0	0	2	0	1	0	0	0	0	0	0	0	2	3	2	3	3	2	1	3	3	3	3	3	4	3	3
794	882	1	18	1	10	4	2	1	4	4	4	4	4	4	1	0	0	0	0	0	0	0	0	0	1	0	0	0	0	0	0	0	0	0	2	2	2	2	1	2	2	5	5	5	5	3	2	5	3
307	588	2	18	1	10	4	4	3	4	3	4	1	3	3	2	0	1	0	0	1	0	0	0	0	2	0	1	0	0	0	0	0	0	0	4	4	2	5	5	5	5	5	5	5	5	5	5	5	5
214	500	2	19	1	12	2	2	3	4	2	4	1	1	1	2	0	1	0	0	0	0	0	0	0	2	0	1	0	1	1	0	0	0	0	2	4	4	3	3	3	4	3	4	3	3	3	3	4	4
766	939	1	22	4	2	2	3	3	1	3	4	4	4	4	2	1	1	0	1	1	0	0	0	0	2	1	1	0	1	0	1	1	0	0	2	2	3	4	4	4	3	4	3	4	4	4	4	3	4
374	339	2	21	3	10	1	3	4	3	4	4	4	4	4	2	1	1	0	1	1	0	0	0	0	2	1	1	0	1	1	0	1	0	0	2	4	4	5	5	5	5	5	5	5	5	5	5	5	5
442	300	1	21	3	2	2	3	3	2	3	3	3	3	3	2	0	1	1	1	1	0	1	0	0	2	0	1	1	0	1	0	1	0	0	2	2	3	3	1	3	1	3	3	3	2	3	4	4	2
852	679	2	22	4	12	4	2	3	3	2	4	1	3	3	2	0	1	1	0	1	0	0	0	0	2	0	1	1	0	1	0	0	0	0	4	4	2	4	1	3	1	4	4	4	4	3	4	4	4
353	510	2	19	1	10	2	2	3	2	2	3	3	3	3	1	0	0	0	0	0	0	0	0	0	1	0	0	0	0	0	0	0	0	0	2	3	2	4	4	3	3	4	3	4	3	3	4	3	4
316	416	1	18	1	10	3	2	3	2	2	4	1	1	3	2	0	1	0	1	0	0	0	0	0	2	0	1	0	0	0	0	0	0	0	2	2	3	4	3	4	4	3	4	4	5	4	3	2	3
283	728	1	20	1	10	4	2	3	2	2	4	4	1	4	1	0	0	0	0	0	0	0	0	0	2	1	1	0	1	0	0	0	0	0	2	3	2	3	1	1	1	3	3	1	3	3	2	3	3
305	644	2	18	1	10	1	2	3	4	4	4	4	4	4	2	0	1	0	0	0	0	0	0	0	2	1	1	0	0	0	0	0	0	0	4	4	4	3	3	3	3	3	4	1	3	2	2	5	5
452	498	2	21	3	2	1	2	3	3	2	4	3	3	2	2	0	1	0	0	1	0	0	0	0	2	1	1	0	0	0	0	0	0	0	2	2	2	5	2	3	2	3	5	2	3	4	4	3	4
107	370	2	19	1	2	2	4	3	3	2	4	1	4	3	2	0	1	0	0	0	0	0	0	0	2	0	1	0	0	0	0	0	0	0	2	3	3	5	2	3	3	3	5	1	2	4	3	3	3
135	757	1	19	1	2	1	4	3	2	2	4	4	4	4	2	0	1	0	1	0	0	0	0	0	2	0	1	0	1	1	0	0	0	0	2	2	4	2	2	2	2	2	2	2	2	2	4	4	4
712	717	2	20	2	10	4	3	3	4	3	4	1	1	3	2	0	1	1	1	1	0	0	0	0	2	0	1	1	1	1	0	0	0	0	2	3	2	3	3	3	3	3	4	1	3	5	5	5	5
785	582	2	19	1	7	1	3	3	3	3	4	1	4	4	2	0	1	1	1	1	1	1	0	0	2	0	1	1	1	1	1	1	0	0	4	2	3	5	3	4	2	2	5	1	3	3	4	4	5
994	932	2	21	3	2	1	2	3	4	2	4	1	4	3	2	0	1	0	0	0	0	0	0	0	2	0	1	0	1	1	0	0	0	0	3	2	1	4	2	1	1	2	2	1	3	2	3	4	4
73	407	2	19	1	12	1	4	4	2	2	4	1	4	4	2	0	1	0	1	1	0	0	0	0	2	0	1	0	1	1	0	0	0	0	2	4	3	2	1	2	1	1	5	1	2	2	3	4	4
133	325	1	20	2	12	3	4	4	4	4	3	2	3	2	1	0	0	0	0	0	0	0	0	0	1	0	0	0	0	0	0	0	0	0	1	2	1	4	3	4	3	4	3	4	3	4	3	4	3
21	475	2	19	1	7	3	2	3	2	2	4	4	4	4	2	1	1	1	0	1	0	0	0	0	2	1	1	1	0	0	0	0	0	0	2	3	4	3	3	5	3	2	3	1	3	4	5	5	5
434	592	2	18	1	12	1	2	3	4	4	4	1	3	3	2	0	1	0	0	0	0	0	0	0	2	0	1	0	0	0	0	0	0	0	2	4	3	2	2	2	2	1	5	1	3	2	4	2	3
520	644	1	19	1	1	3	3	3	3	3	3	3	3	3	2	1	1	1	1	1	1	1	1	0	2	0	0	1	1	1	0	0	0	0	2	3	2	4	4	4	4	4	4	4	4	4	5	4	4
349	557	1	18	1	10	1	1	1	1	2	1	1	1	1	1	0	0	0	0	0	0	0	0	0	2	0	1	0	0	0	0	0	0	0	1	1	2	5	1	1	1	1	1	4	1	3	2	4	1
422	663	2	23	3	2	2	3	3	3	2	4	4	4	4	1	0	0	0	0	0	0	0	0	0	1	0	0	0	0	0	0	0	0	0	1	2	2	4	4	3	3	4	4	4	3	2	2	4	4
793	375	2	18	1	10	3	2	3	2	2	4	1	1	3	2	0	1	0	0	0	0	0	0	0	2	0	1	0	0	0	0	0	0	0	2	3	2	3	3	3	3	3	3	3	4	3	4	3	3
301	860	1	19	1	2	4	3	3	4	4	4	4	4	4	2	0	0	0	1	1	0	0	0	0	2	0	1	0	1	1	0	0	0	0	3	3	3	5	2	5	1	3	3	1	2	3	4	4	4
259	585	1	19	1	8	1	4	3	4	4	4	4	4	4	2	1	1	1	1	1	1	1	1	0	2	1	1	1	1	1	1	1	1	0	4	4	4	5	5	5	5	5	5	5	5	4	5	4	3
363	801	2	22	3	2	1	2	3	2	2	4	1	4	1	2	0	1	0	0	0	0	0	0	0	1	0	0	0	0	0	0	0	0	0	2	4	1	3	1	1	1	3	3	2	3	1	2	3	3
792	662	2	19	1	12	2	2	3	4	2	3	3	2	2	2	0	1	1	0	0	0	0	0	0	2	0	1	1	1	1	0	0	0	0	4	3	3	2	1	4	2	1	4	2	2	4	3	2	2
631	682	2	22	1	5	2	3	3	4	4	4	4	4	4	2	1	1	1	1	1	1	1	1	0	2	1	1	1	1	1	1	1	0	0	4	4	4	5	5	5	5	5	5	5	5	4	3	5	4
833	703	2	22	4	12	2	3	4	2	3	4	4	4	4	1	0	0	0	0	0	0	0	0	0	1	0	0	0	0	0	0	0	0	0	3	3	3	4	3	4	3	4	3	3	3	4	3	3	3
5	681	1	20	2	4	1	4	3	4	2	4	3	3	3	2	0	1	0	1	1	0	0	0	0	2	0	1	0	1	1	1	0	0	0	2	2	3	4	3	3	3	3	3	3	3	3	4	3	3
124	716	2	18	1	2	2	3	3	4	4	4	1	4	4	2	0	1	0	0	0	0	0	0	0	2	0	1	0	0	1	0	0	0	0	2	3	2	2	2	2	2	2	2	2	2	1	2	4	4
554	839	1	18	1	10	2	2	3	4	4	4	4	4	4	2	0	1	1	0	0	0	0	0	0	2	0	0	0	0	1	0	0	0	0	2	3	3	3	3	3	3	3	3	3	3	4	4	5	4
589	635	1	21	3	2	5	2	3	4	4	4	4	4	4	2	0	1	0	0	1	0	0	0	0	1	0	0	0	0	0	0	0	0	0	3	2	2	2	3	3	2	2	2	2	2	5	5	4	3
416	728	2	20	1	12	3	2	3	4	2	4	4	4	4	1	0	0	0	0	0	0	0	0	0	1	0	0	0	0	0	0	0	0	0	2	3	4	5	5	5	5	5	5	5	5	4	4	4	3
963	584	1	21	2	5	4	3	3	4	4	4	1	4	3	2	0	1	1	0	1	0	0	0	0	2	0	1	0	1	1	0	0	0	0	4	3	3	3	3	3	2	3	2	2	2	2	3	4	2
499	859	1	20	1	3	1	2	3	4	3	4	4	4	4	2	1	0	1	0	0	0	0	0	0	1	0	0	0	0	0	0	0	0	0	1	4	2	5	5	5	5	5	5	5	5	3	5	5	5
720	478	1	20	2	6	4	3	3	2	2	4	1	1	2	2	0	1	0	0	0	0	0	0	0	2	0	1	0	0	0	0	0	0	0	2	4	1	2	1	1	1	2	3	2	2	4	5	4	5
644	924	2	22	3	2	2	3	3	4	2	4	1	1	3	2	0	1	0	0	1	0	0	0	0	2	0	1	0	0	1	0	1	0	0	2	3	2	3	3	2	1	2	5	3	2	5	5	5	4
395	593	2	19	1	10	1	2	4	2	2	3	1	3	3	2	0	1	0	0	0	0	0	0	0	2	0	0	0	0	1	0	0	0	0	2	2	4	2	2	2	1	2	5	1	2	1	2	2	5
843	342	1	21	4	12	5	2	1	2	2	2	3	2	3	2	0	1	1	1	0	0	0	0	0	2	0	1	1	0	0	0	0	0	0	2	3	3	3	3	3	4	4	2	2	2	4	3	2	2
779	623	2	20	2	6	2	3	3	4	3	3	1	2	3	2	0	1	1	0	1	0	0	0	0	2	0	1	0	0	1	0	0	0	0	2	3	3	2	1	2	2	3	5	1	2	4	3	4	5
419	477	2	22	3	2	4	2	3	4	4	4	4	4	4	1	0	0	0	0	0	0	0	0	0	1	0	0	0	0	0	0	0	0	0	4	4	3	5	5	5	5	4	4	5	4	5	5	4	5
877	751	2	19	1	12	1	4	3	4	4	4	4	4	4	2	0	1	1	1	1	0	0	0	0	2	0	1	1	1	1	0	0	0	0	2	2	3	5	5	5	5	5	5	5	5	4	5	5	5
282	483	1	18	1	10	4	3	3	2	2	4	4	4	4	2	0	1	1	0	1	0	0	0	0	2	0	1	1	0	1	0	0	0	0	4	2	3	5	5	5	5	5	5	5	5	4	3	1	2
260	520	1	18	1	5	3	2	3	2	2	4	4	4	4	2	0	1	0	0	0	0	0	0	0	2	0	1	0	1	0	0	0	0	0	2	2	3	4	4	4	4	4	4	4	4	4	3	4	4
379	300	2	18	1	12	2	2	3	4	3	3	1	3	3	2	0	1	0	1	1	0	0	0	0	2	0	1	0	0	1	0	0	0	0	2	3	3	2	1	2	2	2	2	1	1	3	3	3	3
470	519	1	18	1	2	5	1	1	4	4	4	4	4	4	1	0	0	0	0	0	0	0	0	0	1	0	0	0	0	0	0	0	0	0	1	1	1	5	5	5	5	5	5	5	5	2	2	4	4
262	300	1	18	1	3	1	2	3	2	1	3	3	3	3	2	1	0	0	0	0	0	0	0	0	1	0	0	0	0	0	0	0	0	0	1	1	1	2	2	2	2	2	2	2	2	2	2	2	4
532	315	1	21	3	2	4	3	4	4	3	4	4	4	4	2	1	1	1	1	1	0	0	0	0	2	1	1	1	1	1	0	0	0	0	3	2	1	2	2	2	2	2	2	2	2	5	4	5	5
55	737	2	18	1	5	1	1	3	1	1	3	3	3	3	1	0	0	0	0	0	0	0	0	0	1	0	0	0	0	0	0	0	0	0	1	1	1	4	4	3	3	4	4	4	4	4	3	4	3
375	741	1	19	1	10	4	4	4	4	4	4	4	4	4	2	1	1	1	1	0	1	0	0	0	2	0	1	0	1	0	1	0	0	0	3	3	4	4	4	4	4	4	4	4	4	4	4	4	4
659	677	1	21	3	2	2	2	3	2	2	3	3	3	3	2	0	1	0	0	0	0	0	0	0	2	1	1	0	0	0	0	0	0	0	2	3	2	3	3	3	3	3	3	3	3	4	4	3	3
749	426	1	22	3	13	2	4	3	4	4	4	3	4	4	2	1	1	1	1	1	0	0	0	0	2	1	1	1	1	1	1	0	0	0	2	2	4	5	4	5	4	5	4	5	5	3	4	5	4
371	591	2	19	1	12	1	3	3	3	2	3	1	4	3	2	0	1	1	0	0	0	0	0	0	2	0	1	0	1	1	0	0	0	0	2	3	3	4	2	4	2	2	4	1	2	3	2	3	3
855	599	2	22	4	12	1	4	3	4	4	4	1	4	4	2	0	1	0	0	0	0	0	0	0	2	0	1	1	1	1	1	1	1	0	3	3	4	3	4	5	4	4	5	4	4	4	5	4	5
498	391	1	21	4	2	2	3	3	3	2	4	4	3	3	2	0	1	0	0	0	0	0	0	0	2	0	1	0	0	1	0	0	0	0	2	2	2	2	2	2	2	2	3	2	1	3	4	5	4
756	871	2	18	1	8	1	2	4	3	3	4	4	4	4	1	0	0	0	0	0	0	0	0	0	2	0	1	1	1	1	1	1	1	1	4	4	4	2	1	1	1	1	2	2	5	4	5	4	4
551	758	2	19	1	12	3	1	1	1	1	1	1	1	1	1	0	0	0	0	0	0	0	0	0	1	0	0	0	0	0	0	0	0	0	1	1	1	5	5	5	5	5	5	5	5	5	4	5	5
988	560	1	22	3	2	3	3	2	3	3	4	4	4	4	2	1	1	0	1	1	1	1	0	0	2	1	1	0	1	1	1	1	0	0	2	3	2	2	2	2	2	2	2	2	2	4	3	3	3
581	605	1	21	3	2	4	3	3	4	1	4	4	3	3	1	0	0	0	0	0	0	0	0	0	1	0	0	0	0	0	0	0	0	0	2	2	2	2	2	2	2	2	2	2	2	3	5	3	4
620	638	2	21	3	2	1	3	3	3	3	4	1	4	4	1	0	0	0	0	0	0	0	0	0	2	0	1	1	1	1	1	1	0	0	2	3	3	3	3	3	3	4	4	4	4	5	4	4	4
828	300	2	22	4	12	2	3	3	1	3	4	4	4	3	2	1	1	0	1	1	1	1	1	0	2	1	1	0	1	1	1	1	1	0	4	4	4	4	3	3	1	4	4	2	4	2	3	4	4
70	556	1	19	1	7	5	3	3	2	2	4	1	4	1	1	0	0	0	0	0	0	0	0	0	2	0	1	1	1	1	1	1	0	0	1	2	2	5	1	1	1	3	2	2	2	5	3	4	4
417	477	2	19	1	10	2	2	3	4	2	4	1	4	4	2	0	1	0	0	0	0	0	0	0	2	0	1	0	1	1	0	0	0	0	4	4	3	2	2	3	1	2	2	1	2	4	4	4	3
786	420	2	18	1	12	3	3	4	4	3	4	1	3	3	2	0	1	0	0	0	0	0	0	0	2	0	1	0	1	1	0	0	0	0	2	2	1	3	3	3	3	3	3	3	3	3	4	3	3
893	549	2	20	3	2	3	2	3	2	2	4	1	4	3	2	0	1	1	1	0	0	1	0	0	2	0	1	0	1	0	0	0	0	0	2	4	4	2	1	3	2	2	5	1	3	4	3	2	4
[truncated: 56 more columns]
